# Supplementary material for: Gametophyte Thermal Priming Modifies the Transcriptomic Heat Stress Response of Sporophyte Progeny in Saccharina latissima
Source: Evol Appl. 2026 Jul 23;19(7):e70301. doi: 10.1111/eva.70301 (PMC13395404; doi:10.1111/eva.70301)
Supplement: Supplementary file 1 — Data S1: Differentially expressed genes (DEGs) for all pairwise comparisons, with summaries of DEG counts (Sheets 1.1–1.2) and full DEG lists for naïve Recovery vs. Start (Sheet 1.3), naïve High Temperature vs. Start (Sheet 1.4), primed Recovery vs. Start (Sheet 1.5), primed High Temperature vs. Start (Sheet 1.6), and primed vs. naïve at Start (Sheet 1.7), Recovery (Sheet 1.8), and High Temperature (Sheet 1.9), each annotated with functional information and relevant keywords. [file EVA-19-e70301-s002.xlsx]

## Sheet: CONTENT
Content
1.1	Counts summary
1.2	Counts of DEGs belonging to relevant functional categories and Keyword list
1.3	Differentialy expressed genes for naïve samples at the Recovery vs. Start time point
1.4	Differentialy expressed genes for naïve samples at the High Temperature vs. Start time point
1.5	Differentialy expressed genes for primed samples at the Recovery vs. Start time point
1.6	Differentialy expressed genes for primed samples at the High Temperature vs. Start time point
1.7	Differentialy expressed genes for primed vs. naïve samples at the Start time point
1.8	Differentialy expressed genes for primed vs. naïve samples at the Recovery time point
1.9	Differentialy expressed genes for primed vs. naïve samples at the High Temperature time point

## Sheet: 1.1 Counts summary
1.1 An overview of the differentially expressed genes (DEG) counts for all comparisons as illustrated in Fig. 4 between the primed and naïve treatment groups and between time points start (day 1, S), high temperature (day 4, HT), and recovery (day 7, R). For time point comparisons, DEGs that occur for both primed and naïve groups are counted separately as “shared” DEGs.
Treatment or time point	Comparison	Regulation	Count
Naive	HT vs. S	downregulated	70
		downregulated shared	122
		upregulated	49
		upregulated shared	150
	R vs. S	downregulated	1397
		downregulated shared	525
		upregulated	67
		upregulated shared	38
Primed	HT vs. S	downregulated	819
		downregulated shared	122
		upregulated	328
		upregulated shared	150
	R vs. S	downregulated	125
		downregulated shared	525
		upregulated	124
		upregulated shared	38
S	Primed vs. Naive	downregulated	204
		upregulated	28
HT		downregulated	68
		upregulated	19
R		downregulated	56
		upregulated	552

## Sheet: 1.2Keywords_and_matches_summary
Counts of DEGs belonging to relevant functional categories						Keyword list (by category)
Comparison	Category	n_DEGs_downregulated	n_DEGs_upregulated			Heat shock / protein folding	Oxidative stress / ROS detoxification	Photosynthesis / PSII	Photoprotection / NPQ-related processes	Lipid metabolism / membrane protection	Cell wall remodelling / growth regulation	Developmental and reproductive regulation	Epigenetic regulation / stress memory
Naive_high_vs_start	Cell wall remodelling / growth regulation	12	7			HSP20	superoxide dismutase	photosystem II	non-photochemical quenching	lipoxygenase	pectin lyase	gametogenesis	DNMT
Naive_high_vs_start	Developmental and reproductive regulation	7	10			small heat-shock protein	catalase	photosystem I	NPQ	fatty acid desaturase	polysaccharide lyase	reproduction	methyltransferase
Naive_high_vs_start	Epigenetic regulation / stress memory	4	2			heat shock protein	ascorbate peroxidase	PSII repair	LHCSR	phospholipase	alginate lyase	oogonia	histone
Naive_high_vs_start	Heat shock / protein folding	2	23			HSP70	APX	psbA	xanthophyll cycle	lipid transfer protein	glycoside hydrolase	sporophyte development	histone acetyltransferase
Naive_high_vs_start	Lipid metabolism / membrane protection	7	7			HSP90	glutathione peroxidase	psb	violaxanthin de-epoxidase	membrane protein	carbohydrate-active enzyme	cell cycle	histone deacetylase
Naive_high_vs_start	Oxidative stress / ROS detoxification	5	17			HSP100	GPX	psa	zeaxanthin epoxidase	membrane repair	CAZyme	cell division	chromatin
Naive_high_vs_start	Photosynthesis / PSII protection	10	2			HSP90B	peroxiredoxin	chlorophyll-binding	carotenoid biosynthesis	oxylipin metabolism	cell wall	morphogenesis	chromatin remodelling
Naive_recovery_vs_start	Cell wall remodelling / growth regulation	79	2			chaperone	PRX	light-harvesting complex	photoprotection	lipid peroxidation	extracellular matrix	developmental regulation	small RNA
Naive_recovery_vs_start	Developmental and reproductive regulation	100	4			chaperonin	thioredoxin	LHC	light response	MDA	cell expansion	transcription factor	Argonaute
Naive_recovery_vs_start	Epigenetic regulation / stress memory	19	1			DnaJ	glutaredoxin	LHCX	chlorophyll-binding protein	fatty acid metabolism	growth regulation	kinase	Dicer
Naive_recovery_vs_start	Heat shock / protein folding	36	5			Hsp40	glutathione S-transferase	LHCSR	LHCX	membrane damage	cell wall remodelling	phosphatase	RNA-directed regulation
Naive_recovery_vs_start	Lipid metabolism / membrane protection	39	1			co-chaperone	GST	thylakoid					signalling
Naive_recovery_vs_start	Oxidative stress / ROS detoxification	25	6			protein folding	ferritin	electron transport					methylation
Naive_recovery_vs_start	Photosynthesis / PSII protection	15	1			unfolded protein response	metallothionein	ferredoxin					epigenetic
Primed_high_vs_start	Cell wall remodelling / growth regulation	35	25			ER stress	alternative oxidase	plastocyanin
Primed_high_vs_start	Developmental and reproductive regulation	51	22			proteasome	AOX	cytochrome
Primed_high_vs_start	Epigenetic regulation / stress memory	17	6			ubiquitin	NADPH oxidase	ATP synthase
Primed_high_vs_start	Heat shock / protein folding	14	25			heat stress	redox	Rubisco
Primed_high_vs_start	Lipid metabolism / membrane protection	19	14				peroxide	carbon fixation
Primed_high_vs_start	Oxidative stress / ROS detoxification	19	27				hydrogen peroxide	chloroplast
Primed_high_vs_start	Photosynthesis / PSII protection	19	6				antioxidant
Primed_recovery_vs_start	Cell wall remodelling / growth regulation	26	10				oxidative stress
Primed_recovery_vs_start	Developmental and reproductive regulation	34	6				oxidase
Primed_recovery_vs_start	Epigenetic regulation / stress memory	3	2
Primed_recovery_vs_start	Heat shock / protein folding	10	2
Primed_recovery_vs_start	Lipid metabolism / membrane protection	11	2
Primed_recovery_vs_start	Oxidative stress / ROS detoxification	9	8
Primed_recovery_vs_start	Photosynthesis / PSII protection	7	3
Primed_vs_naive_high	Cell wall remodelling / growth regulation	2	0
Primed_vs_naive_high	Developmental and reproductive regulation	0	1
Primed_vs_naive_high	Heat shock / protein folding	1	1
Primed_vs_naive_high	Lipid metabolism / membrane protection	1	0
Primed_vs_naive_high	Oxidative stress / ROS detoxification	1	0
Primed_vs_naive_high	Photosynthesis / PSII protection	1	0
Primed_vs_naive_recovery	Cell wall remodelling / growth regulation	2	24
Primed_vs_naive_recovery	Developmental and reproductive regulation	4	33
Primed_vs_naive_recovery	Epigenetic regulation / stress memory	1	5
Primed_vs_naive_recovery	Heat shock / protein folding	2	11
Primed_vs_naive_recovery	Lipid metabolism / membrane protection	1	10
Primed_vs_naive_recovery	Oxidative stress / ROS detoxification	0	8
Primed_vs_naive_recovery	Photosynthesis / PSII protection	0	5
Primed_vs_naive_start	Cell wall remodelling / growth regulation	7	2
Primed_vs_naive_start	Developmental and reproductive regulation	8	1
Primed_vs_naive_start	Epigenetic regulation / stress memory	1	0
Primed_vs_naive_start	Heat shock / protein folding	3	0
Primed_vs_naive_start	Lipid metabolism / membrane protection	6	1
Primed_vs_naive_start	Oxidative stress / ROS detoxification	2	0

## Sheet: 1.3 Naive_recovery_vs_start
1.3 Differentialy expressed genes for naïve samples at the Recovery vs. Start time point
gene_id	baseMean	log2FoldChange	lfcSE	stat	pvalue	padj	Regulation	eggnog_description	interproscan_description	Preferred_name	GOs	Matched_keywords	Matched_categories
SL_26_93.4	1.57678	-18.238	5.18836	-3.51518	0.000439453	0.00399597	downregulated	plant-type cell wall cellulose biosynthetic process	STELLO-like	-	GO:0000271,GO:0003674,GO:0005488,GO:0005515,GO:0005575,GO:0005618,GO:0005622,GO:0005623,GO:0005737,GO:0005768,GO:0005794,GO:0005802,GO:0005975,GO:0005976,GO:0006073,GO:0006109,GO:0008150,GO:0008152,GO:0009058,GO:0009059,GO:0009250,GO:0009664,GO:0009832,GO:0009889,GO:0009987,GO:0010383,GO:0010556,GO:0010675,GO:0010962,GO:0010981,GO:0012505,GO:0016043,GO:0016051,GO:0019222,GO:0030243,GO:0030244,GO:…	cell wall	Cell wall remodelling / growth regulation
SL_07_133.8	15.3045	-4.98846	1.75668	-2.83971	0.00451546	0.0301537	downregulated	SMART WSC present in yeast cell wall integrity and stress response component proteins	Carbohydrate-binding WSC	-	-	cell wall	Cell wall remodelling / growth regulation
SL_30_8.11	5.05923	-29.8496	4.4852	-6.65514	2.83035e-11	2.08834e-09	downregulated	Putative TOS1-like glycosyl hydrolase (DUF2401)	Uncharacterised protein family, glycosyl hydrolase catalytic domain; Glycoside hydrolase superfamily	TOS1	GO:0000271,GO:0000322,GO:0000323,GO:0000324,GO:0003674,GO:0003824,GO:0003843,GO:0005575,GO:0005618,GO:0005622,GO:0005623,GO:0005737,GO:0005773,GO:0005975,GO:0005976,GO:0006073,GO:0006074,GO:0006075,GO:0008150,GO:0008152,GO:0008194,GO:0009058,GO:0009059,GO:0009250,GO:0009272,GO:0009277,GO:0009987,GO:0010383,GO:0016051,GO:0016740,GO:0016757,GO:0016758,GO:0030312,GO:0033692,GO:0034406,GO:0034407,GO:…	glycoside hydrolase	Cell wall remodelling / growth regulation
SL_04_149.19	4.77396	-29.111	4.42036	-6.58565	4.52888e-11	3.18555e-09	downregulated	Endo alpha-1,4 polygalactosaminidase	Glycoside-hydrolase family GH114, TIM-barrel domain; Glycoside hydrolase superfamily	-	-	glycoside hydrolase	Cell wall remodelling / growth regulation
SL_30_8.2	7.39478	-27.5388	3.3357	-8.25576	1.50933e-16	3.36842e-14	downregulated	Putative TOS1-like glycosyl hydrolase (DUF2401)	Carbohydrate-binding WSC; Glycoside hydrolase superfamily; Cell wall protein YJL171C/Tos1, C-terminal; Cell wall protein YJL171C/Tos1, N-terminal; Uncharacterised protein family, glycosyl hydrolase catalytic domain	TOS1	GO:0000271,GO:0000322,GO:0000323,GO:0000324,GO:0003674,GO:0003824,GO:0003843,GO:0005575,GO:0005618,GO:0005622,GO:0005623,GO:0005737,GO:0005773,GO:0005975,GO:0005976,GO:0006073,GO:0006074,GO:0006075,GO:0008150,GO:0008152,GO:0008194,GO:0009058,GO:0009059,GO:0009250,GO:0009272,GO:0009277,GO:0009987,GO:0010383,GO:0016051,GO:0016740,GO:0016757,GO:0016758,GO:0030312,GO:0033692,GO:0034406,GO:0034407,GO:…	glycoside hydrolase; cell wall	Cell wall remodelling / growth regulation
SL_c2480_0.1	2.06202	-25.0816	5.17955	-4.84243	1.28262e-06	2.93866e-05	downregulated	mannosyl-oligosaccharide 1,2-alpha-mannosidase activity	Glycoside hydrolase family 47; Seven-hairpin glycosidases	MAN1A2	GO:0000139,GO:0002252,GO:0002376,GO:0003674,GO:0003824,GO:0004553,GO:0004559,GO:0004571,GO:0005488,GO:0005509,GO:0005575,GO:0005622,GO:0005623,GO:0005737,GO:0005768,GO:0005783,GO:0005793,GO:0005794,GO:0005802,GO:0005829,GO:0006464,GO:0006486,GO:0006487,GO:0006491,GO:0006508,GO:0006511,GO:0006517,GO:0006807,GO:0006950,GO:0007275,GO:0007568,GO:0007585,GO:0008150,GO:0008152,GO:0008340,GO:0009056,GO:…	glycoside hydrolase	Cell wall remodelling / growth regulation
SL_10_40.10	1.93325	-18.9815	5.22442	-3.63323	0.000279896	0.00271357	downregulated	Endo alpha-1,4 polygalactosaminidase	Glycoside-hydrolase family GH114, TIM-barrel domain; Glycoside hydrolase superfamily	-	-	glycoside hydrolase	Cell wall remodelling / growth regulation
SL_31_16.12	11.2904	-5.98815	2.13771	-2.8012	0.00509137	0.0332774	downregulated	Glycoside-hydrolase family GH114	Glycoside hydrolase superfamily; -; Glycoside-hydrolase family GH114, TIM-barrel domain	-	-	glycoside hydrolase	Cell wall remodelling / growth regulation
SL_16_93.7	7.71718	-5.70866	1.84698	-3.0908	0.00199615	0.0149418	downregulated	beta-glucosidase activity	Glycoside hydrolase family 1; Glycoside hydrolase superfamily	-	-	glycoside hydrolase	Cell wall remodelling / growth regulation
SL_16_93.8	5.0614	-5.31065	1.90754	-2.78403	0.00536883	0.0348108	downregulated	beta-glucosidase activity	Glycoside hydrolase superfamily; Glycoside hydrolase family 1	-	-	glycoside hydrolase	Cell wall remodelling / growth regulation
SL_15_67.8	35.5438	-3.41676	1.24836	-2.73701	0.00620005	0.0391231	downregulated	protein xylosyltransferase activity	Polysaccharide lyase	-	-	polysaccharide lyase	Cell wall remodelling / growth regulation
SL_c619_1.22	9.13327	-30	3.60909	-8.31234	9.38336e-17	2.14713e-14	downregulated	Parallel beta-helix repeats	Galactose-binding-like domain superfamily; Parallel beta-helix repeat; Pectin lyase fold/virulence factor; Right handed beta helix domain	-	-	pectin lyase	Cell wall remodelling / growth regulation
SL_03_89.7	11.2297	-29.9976	3.09072	-9.70572	2.85045e-22	2.0611e-19	downregulated	-	Pectin lyase fold/virulence factor	-	-	pectin lyase	Cell wall remodelling / growth regulation
SL_03_107.12	6.94302	-29.9936	4.58751	-6.5381	6.23065e-11	4.23426e-09	downregulated	-	Pectin lyase fold/virulence factor	-	-	pectin lyase	Cell wall remodelling / growth regulation
SL_04_166.2	14.5896	-29.7262	4.8919	-6.07662	1.22742e-09	6.28557e-08	downregulated	-	Pectin lyase fold/virulence factor	-	-	pectin lyase	Cell wall remodelling / growth regulation
SL_09_38.11	5.99856	-29.1493	4.25284	-6.85409	7.177e-12	5.84408e-10	downregulated	Parallel beta-helix repeats	Parallel beta-helix repeat; Right handed beta helix domain; Pectin lyase fold/virulence factor	-	-	pectin lyase	Cell wall remodelling / growth regulation
SL_c525_1.38	2.89954	-28.7687	4.75664	-6.04812	1.46549e-09	7.44146e-08	downregulated	Parallel beta-helix repeats	Carbohydrate-binding WSC; Right handed beta helix domain; Pectin lyase fold/virulence factor; Parallel beta-helix repeat	-	-	pectin lyase	Cell wall remodelling / growth regulation
SL_c2321_0.9	2.06491	-27.4628	5.14385	-5.33895	9.34853e-08	2.9596e-06	downregulated	Parallel beta-helix repeats	Right handed beta helix domain; Pectin lyase fold/virulence factor; Parallel beta-helix repeat	-	-	pectin lyase	Cell wall remodelling / growth regulation
SL_c904_0.9	5.97741	-26.6895	4.84859	-5.50458	3.7005e-08	1.26933e-06	downregulated	-	Pectin lyase fold/virulence factor	-	-	pectin lyase	Cell wall remodelling / growth regulation
SL_09_8.31	2.59866	-25.5585	5.18139	-4.93275	8.10794e-07	1.98332e-05	downregulated	-	Pectin lyase fold/virulence factor	-	-	pectin lyase	Cell wall remodelling / growth regulation
SL_08_13.3	5.19528	-25.178	4.45591	-5.65047	1.60005e-08	6.02587e-07	downregulated	Parallel beta-helix repeats	Parallel beta-helix repeat; Pectin lyase fold/virulence factor; Right handed beta helix domain	-	-	pectin lyase	Cell wall remodelling / growth regulation
SL_11_122.15	4.58547	-24.7927	5.16222	-4.80271	1.56534e-06	3.51075e-05	downregulated	Parallel beta-helix repeats	Right handed beta helix domain; Parallel beta-helix repeat; Pectin lyase fold/virulence factor	-	-	pectin lyase	Cell wall remodelling / growth regulation
SL_23_108.4	5.98304	-24.1021	2.87545	-8.38203	5.20224e-17	1.28823e-14	downregulated	Right handed beta helix region	Pectin lyase fold/virulence factor; Right handed beta helix domain; Parallel beta-helix repeat	-	-	pectin lyase	Cell wall remodelling / growth regulation
SL_15_110.5	3.3068	-23.7475	5.14364	-4.61686	3.89598e-06	7.7393e-05	downregulated	Parallel beta-helix repeats	PL-6 family; Pectin lyase fold/virulence factor	-	-	pectin lyase	Cell wall remodelling / growth regulation
SL_c3963_0.2	3.55442	-23.2043	5.17981	-4.47977	7.47242e-06	0.000134809	downregulated		Pectin lyase fold/virulence factor			pectin lyase	Cell wall remodelling / growth regulation
SL_12_122.9	5.09472	-23.1507	3.48847	-6.63634	3.21559e-11	2.32513e-09	downregulated		Pectin lyase fold/virulence factor			pectin lyase	Cell wall remodelling / growth regulation
SL_c525_1.20	3.92915	-21.9817	4.08598	-5.3798	7.45697e-08	2.41576e-06	downregulated	Parallel beta-helix repeats	Carbohydrate-binding WSC; Pectin lyase fold/virulence factor; Right handed beta helix domain; Parallel beta-helix repeat	-	-	pectin lyase	Cell wall remodelling / growth regulation
SL_16_29.5	2.16126	-21.0319	5.17982	-4.06036	4.89965e-05	0.000674056	downregulated	Parallel beta-helix repeats	Pectin lyase fold/virulence factor	-	-	pectin lyase	Cell wall remodelling / growth regulation
SL_03_69.13	2.03624	-20.9954	5.18149	-4.05201	5.078e-05	0.000693855	downregulated		Pectin lyase fold/virulence factor			pectin lyase	Cell wall remodelling / growth regulation
SL_07_70.96	3.0074	-20.8362	4.68318	-4.44914	8.62131e-06	0.000152642	downregulated	protein xylosyltransferase activity	Right handed beta helix domain; Pectin lyase fold/virulence factor; Parallel beta-helix repeat	-	-	pectin lyase	Cell wall remodelling / growth regulation
SL_09_8.19	6.94339	-20.732	2.59575	-7.9869	1.38371e-15	2.40512e-13	downregulated	-	Pectin lyase fold/virulence factor	-	-	pectin lyase	Cell wall remodelling / growth regulation
SL_09_37.9	3.91924	-20.1316	5.1802	-3.88626	0.000101802	0.00122931	downregulated	Parallel beta-helix repeats	Carbohydrate-binding WSC; Pectin lyase fold/virulence factor; Right handed beta helix domain; Parallel beta-helix repeat	-	-	pectin lyase	Cell wall remodelling / growth regulation
SL_07_70.97	1.70741	-20.0665	4.75657	-4.21869	2.45722e-05	0.000379651	downregulated	protein xylosyltransferase activity	Pectin lyase fold/virulence factor; Periplasmic copper-binding protein NosD, beta helix domain; Parallel beta-helix repeat	-	-	pectin lyase	Cell wall remodelling / growth regulation
SL_c525_1.36	4.3091	-20.0111	5.18007	-3.86309	0.000111962	0.00132543	downregulated	Parallel beta-helix repeats	Carbohydrate-binding WSC; Parallel beta-helix repeat; Right handed beta helix domain; Pectin lyase fold/virulence factor	-	-	pectin lyase	Cell wall remodelling / growth regulation
SL_c3124_9562	5.51608	-19.9787	4.22759	-4.72578	2.2923e-06	4.88654e-05	downregulated	protein xylosyltransferase activity	Right handed beta helix domain; Pectin lyase fold/virulence factor; Parallel beta-helix repeat	-	-	pectin lyase	Cell wall remodelling / growth regulation
SL_07_71.5	2.70181	-19.9433	5.22291	-3.81843	0.000134305	0.00152982	downregulated	protein xylosyltransferase activity	Pectin lyase fold/virulence factor; Parallel beta-helix repeat-2; Parallel beta-helix repeat; Right handed beta helix domain	-	-	pectin lyase	Cell wall remodelling / growth regulation
SL_03_69.18	3.60856	-19.7622	5.18005	-3.81506	0.00013615	0.00154694	downregulated		Pectin lyase fold/virulence factor			pectin lyase	Cell wall remodelling / growth regulation
SL_26_92.15	4.85096	-19.6421	3.11138	-6.31299	2.73699e-10	1.61688e-08	downregulated	protein xylosyltransferase activity	Parallel beta-helix repeat; Pectin lyase fold/virulence factor; Periplasmic copper-binding protein NosD, beta helix domain; Parallel beta-helix repeat-2	-	-	pectin lyase	Cell wall remodelling / growth regulation
SL_15_99.15	3.12587	-19.1969	3.76761	-5.09524	3.48296e-07	9.5108e-06	downregulated		Pectin lyase fold/virulence factor			pectin lyase	Cell wall remodelling / growth regulation
SL_10_127.12	1.02017	-18.9507	5.18552	-3.65454	0.000257639	0.00254639	downregulated		Pectin lyase fold/virulence factor			pectin lyase	Cell wall remodelling / growth regulation
SL_14_109.20	3.49998	-18.7826	3.34669	-5.6123	1.9965e-08	7.32064e-07	downregulated		Pectin lyase fold/virulence factor			pectin lyase	Cell wall remodelling / growth regulation
SL_09_38.2	0.997184	-18.2154	5.20279	-3.50109	0.000463357	0.00417761	downregulated	Right handed beta helix region	PL-6 family; Pectin lyase fold/virulence factor	-	-	pectin lyase	Cell wall remodelling / growth regulation
SL_11_122.9	33.874	-13.2695	3.89784	-3.40432	0.000663288	0.00569068	downregulated	Parallel beta-helix repeats	Carbohydrate-binding WSC; Parallel beta-helix repeat; Right handed beta helix domain; Pectin lyase fold/virulence factor	-	-	pectin lyase	Cell wall remodelling / growth regulation
SL_11_123.11	28.4768	-9.79032	2.03202	-4.81802	1.44993e-06	3.26814e-05	downregulated	Parallel beta-helix repeats	Carbohydrate-binding WSC; Parallel beta-helix repeat; -; Pectin lyase fold/virulence factor	-	-	pectin lyase	Cell wall remodelling / growth regulation
SL_11_123.0	74.7451	-7.77179	2.11515	-3.67435	0.000238452	0.00239465	downregulated	Parallel beta-helix repeats	Right handed beta helix domain; Pectin lyase fold/virulence factor; Parallel beta-helix repeat	-	-	pectin lyase	Cell wall remodelling / growth regulation
SL_c904_0.11	14.5188	-7.68068	1.92454	-3.99092	6.58169e-05	0.000855336	downregulated	-	Pectin lyase fold/virulence factor	-	-	pectin lyase	Cell wall remodelling / growth regulation
SL_10_133.2	12.1509	-6.84766	2.21772	-3.0877	0.0020171	0.015064	downregulated		Pectin lyase fold/virulence factor			pectin lyase	Cell wall remodelling / growth regulation
SL_15_5.19	12.2841	-6.28072	2.05968	-3.04936	0.00229328	0.0167715	downregulated		Pectin lyase fold/virulence factor			pectin lyase	Cell wall remodelling / growth regulation
SL_07_71.6	14.3369	-5.99691	1.87003	-3.20686	0.00134192	0.0106581	downregulated	protein xylosyltransferase activity	Periplasmic copper-binding protein NosD, beta helix domain; Parallel beta-helix repeat; Parallel beta-helix repeat-2; Pectin lyase fold/virulence factor	-	-	pectin lyase	Cell wall remodelling / growth regulation
SL_26_15926	20.6322	-5.97371	1.77375	-3.36784	0.000757602	0.00639662	downregulated	protein xylosyltransferase activity	Pectin lyase fold/virulence factor; Right handed beta helix domain; Carbohydrate-binding WSC; Parallel beta-helix repeat	-	-	pectin lyase	Cell wall remodelling / growth regulation
SL_04_168.12	11.9738	-5.75191	1.95982	-2.93492	0.00333638	0.0233044	downregulated	-	Pectin lyase fold/virulence factor	-	-	pectin lyase	Cell wall remodelling / growth regulation
SL_07_70.190	30.3977	-5.64854	1.40257	-4.02727	5.6428e-05	0.000755592	downregulated	protein xylosyltransferase activity	Periplasmic copper-binding protein NosD, beta helix domain; Parallel beta-helix repeat; Pectin lyase fold/virulence factor; Parallel beta-helix repeat-2	-	-	pectin lyase	Cell wall remodelling / growth regulation
SL_15_106.12	49.1358	-4.05918	0.883406	-4.59492	4.32909e-06	8.46022e-05	downregulated		Pectin lyase fold/virulence factor; -			pectin lyase	Cell wall remodelling / growth regulation
SL_15_96.5	102.588	-3.96045	1.03498	-3.8266	0.000129925	0.00149026	downregulated		Pectin lyase fold/virulence factor			pectin lyase	Cell wall remodelling / growth regulation
SL_14_90.8	3671.88	-3.12584	0.761546	-4.1046	4.05014e-05	0.000576491	downregulated	protein xylosyltransferase activity	Parallel beta-helix repeat; Parallel beta-helix repeat-2; Pectin lyase fold/virulence factor; Periplasmic copper-binding protein NosD, beta helix domain	-	-	pectin lyase	Cell wall remodelling / growth regulation
SL_15_110.0	124.741	-3.12576	1.14747	-2.72405	0.00644875	0.0403789	downregulated	Parallel beta-helix repeats	Parallel beta-helix repeat; Pectin lyase fold/virulence factor	-	-	pectin lyase	Cell wall remodelling / growth regulation
SL_04_167.0	276.847	-3.05975	0.91477	-3.34483	0.000823329	0.00687451	downregulated	-	Pectin lyase fold/virulence factor	-	-	pectin lyase	Cell wall remodelling / growth regulation
SL_14_90.4	250.084	-2.88104	0.638537	-4.51193	6.42396e-06	0.000118014	downregulated	protein xylosyltransferase activity	Right handed beta helix domain; Pectin lyase fold/virulence factor; Parallel beta-helix repeat	-	-	pectin lyase	Cell wall remodelling / growth regulation
SL_28_2.2	57.4379	-2.8618	0.908011	-3.15173	0.00162309	0.0125871	downregulated		Pectin lyase fold/virulence factor			pectin lyase	Cell wall remodelling / growth regulation
SL_26_95.9	2504.32	-2.76707	0.260841	-10.6083	2.72692e-26	6.16181e-23	downregulated	protein xylosyltransferase activity	Parallel beta-helix repeat; Periplasmic copper-binding protein NosD, beta helix domain; Pectin lyase fold/virulence factor	-	-	pectin lyase	Cell wall remodelling / growth regulation
SL_14_93.13	118.746	3.82942	0.953373	4.0167	5.90177e-05	0.000784458	upregulated	protein xylosyltransferase activity	Periplasmic copper-binding protein NosD, beta helix domain; Parallel beta-helix repeat; Pectin lyase fold/virulence factor	-	-	pectin lyase	Cell wall remodelling / growth regulation
SL_03_98.8	270.912	2.0958	0.510681	4.10393	4.06189e-05	0.000577255	upregulated	-	Pectin lyase fold/virulence factor	-	-	pectin lyase	Cell wall remodelling / growth regulation
SL_c1892_0.17	5.48938	-29.9901	4.14847	-7.2292	4.85844e-13	5.04747e-11	downregulated	Mitogen-activated protein kinase kinase kinase kinase	Protein kinase domain; -; Protein kinase-like domain superfamily	MAP4K3	GO:0000165,GO:0000166,GO:0000185,GO:0001932,GO:0001934,GO:0003674,GO:0003824,GO:0004672,GO:0004674,GO:0005488,GO:0005515,GO:0005524,GO:0005575,GO:0005622,GO:0005623,GO:0005737,GO:0005829,GO:0006464,GO:0006468,GO:0006793,GO:0006796,GO:0006807,GO:0006915,GO:0006950,GO:0006996,GO:0007030,GO:0007154,GO:0007165,GO:0007254,GO:0007346,GO:0007610,GO:0008144,GO:0008150,GO:0008152,GO:0008219,GO:0008349,GO:…	kinase	Developmental and reproductive regulation
SL_16_84.18	8.09835	-29.9794	3.58378	-8.36529	5.99662e-17	1.42633e-14	downregulated	Protein kinase domain	Protein kinase domain; -; Protein kinase-like domain superfamily	-	-	kinase	Developmental and reproductive regulation
SL_07_131.2	4.23638	-29.9013	5.18591	-5.76587	8.12399e-09	3.35291e-07	downregulated	protein tyrosine/serine/threonine phosphatase activity		PTPDC1	GO:0003674,GO:0003824,GO:0004721,GO:0004725,GO:0005575,GO:0005622,GO:0005623,GO:0005634,GO:0005654,GO:0005737,GO:0006464,GO:0006470,GO:0006793,GO:0006796,GO:0006807,GO:0006996,GO:0007154,GO:0007165,GO:0007166,GO:0007224,GO:0008150,GO:0008152,GO:0009987,GO:0016043,GO:0016311,GO:0016787,GO:0016788,GO:0016791,GO:0019538,GO:0022607,GO:0023052,GO:0030030,GO:0030031,GO:0031974,GO:0031981,GO:0035335,GO:…	phosphatase	Developmental and reproductive regulation
SL_c2359_0.15	10.4377	-29.8299	5.17767	-5.76126	8.34902e-09	3.43012e-07	downregulated	protein serine/threonine kinase activity	EF-hand domain pair; Hemingway/CFA97; EF-hand domain	-	-	kinase	Developmental and reproductive regulation
SL_c2790_0.4	6.10886	-29.8059	4.76919	-6.24967	4.11313e-10	2.34552e-08	downregulated	protein tyrosine/serine/threonine phosphatase activity	Tyrosinase copper-binding domain; Di-copper centre-containing domain superfamily	-	GO:0000188,GO:0001932,GO:0001933,GO:0002831,GO:0003674,GO:0003824,GO:0004721,GO:0006464,GO:0006469,GO:0006470,GO:0006793,GO:0006796,GO:0006807,GO:0006950,GO:0007154,GO:0008150,GO:0008152,GO:0009267,GO:0009605,GO:0009892,GO:0009966,GO:0009968,GO:0009987,GO:0009991,GO:0010468,GO:0010563,GO:0010605,GO:0010646,GO:0010648,GO:0016311,GO:0016787,GO:0016788,GO:0016791,GO:0019220,GO:0019222,GO:0019538,GO:…	phosphatase	Developmental and reproductive regulation
SL_16_84.12	10.5396	-29.764	2.87807	-10.3416	4.56672e-25	7.09751e-22	downregulated	Protein kinase domain		-	-	kinase	Developmental and reproductive regulation
SL_02_42.5	11.4272	-29.6948	5.13841	-5.77899	7.51484e-09	3.15464e-07	downregulated	protein serine/threonine phosphatase activity	Cyclic nucleotide-binding domain superfamily; Protein kinase domain; PPM-type phosphatase-like domain; Cyclic nucleotide-binding domain; Protein kinase-like domain superfamily; -; PPM-type phosphatase-like domain superfamily	-	GO:0005575,GO:0005623,GO:0005886,GO:0016020,GO:0044464,GO:0071944	kinase; phosphatase	Developmental and reproductive regulation
SL_14_111.0	5.06447	-29.1224	4.97501	-5.85375	4.80611e-09	2.19949e-07	downregulated	cAMP-dependent protein kinase regulator activity	Cyclic nucleotide-binding domain; Cyclic nucleotide-binding domain superfamily; -	-	-	kinase	Developmental and reproductive regulation
SL_27_113.12	6.20264	-29.0549	3.34625	-8.68284	3.85995e-18	1.42401e-15	downregulated	protein serine/threonine kinase activity	Leucine-rich repeat; -; Leucine-rich repeat, typical subtype	-	-	kinase	Developmental and reproductive regulation
SL_c1714_0.5	4.60154	-28.9194	4.59136	-6.29866	3.00222e-10	1.75068e-08	downregulated	protein serine/threonine phosphatase activity		-	-	phosphatase	Developmental and reproductive regulation
SL_27_81.12	4.27471	-28.602	4.4332	-6.45178	1.10541e-10	7.08601e-09	downregulated	Lipopolysaccharide kinase (Kdo/WaaP) family	Protein kinase domain; -; Protein kinase-like domain superfamily	-	-	kinase	Developmental and reproductive regulation
SL_19_35.2	3.11754	-28.442	5.14601	-5.527	3.25757e-08	1.14344e-06	downregulated	protein kinase activity	-	RIPK4	GO:0002009,GO:0005575,GO:0005622,GO:0005623,GO:0005737,GO:0006355,GO:0008150,GO:0009653,GO:0009888,GO:0009889,GO:0010468,GO:0010556,GO:0016020,GO:0019219,GO:0019222,GO:0031323,GO:0031326,GO:0032502,GO:0044093,GO:0044424,GO:0044464,GO:0048518,GO:0048729,GO:0048856,GO:0050789,GO:0050794,GO:0051090,GO:0051091,GO:0051092,GO:0051171,GO:0051252,GO:0060255,GO:0060429,GO:0065007,GO:0065009,GO:0080090,GO:…	kinase	Developmental and reproductive regulation
SL_02_42.14	8.34369	-27.5667	2.87019	-9.6045	7.65305e-22	4.94086e-19	downregulated	MAP kinase kinase kinase activity		-	-	kinase	Developmental and reproductive regulation
SL_16_63.18	9.22842	-27.5399	3.85917	-7.13623	9.59262e-13	9.22372e-11	downregulated	protein kinase activity	Delta-60 repeat; Quinoprotein alcohol dehydrogenase-like superfamily	RIPK4	GO:0002009,GO:0005575,GO:0005622,GO:0005623,GO:0005737,GO:0006355,GO:0008150,GO:0009653,GO:0009888,GO:0009889,GO:0010468,GO:0010556,GO:0016020,GO:0019219,GO:0019222,GO:0031323,GO:0031326,GO:0032502,GO:0044093,GO:0044424,GO:0044464,GO:0048518,GO:0048729,GO:0048856,GO:0050789,GO:0050794,GO:0051090,GO:0051091,GO:0051092,GO:0051171,GO:0051252,GO:0060255,GO:0060429,GO:0065007,GO:0065009,GO:0080090,GO:…	kinase	Developmental and reproductive regulation
SL_07_55.4	4.03687	-27.3001	4.01313	-6.8027	1.02677e-11	8.28613e-10	downregulated	protein kinase activity	Quinoprotein alcohol dehydrogenase-like superfamily	RIPK4	GO:0002009,GO:0005575,GO:0005622,GO:0005623,GO:0005737,GO:0006355,GO:0008150,GO:0009653,GO:0009888,GO:0009889,GO:0010468,GO:0010556,GO:0016020,GO:0019219,GO:0019222,GO:0031323,GO:0031326,GO:0032502,GO:0044093,GO:0044424,GO:0044464,GO:0048518,GO:0048729,GO:0048856,GO:0050789,GO:0050794,GO:0051090,GO:0051091,GO:0051092,GO:0051171,GO:0051252,GO:0060255,GO:0060429,GO:0065007,GO:0065009,GO:0080090,GO:…	kinase	Developmental and reproductive regulation
SL_11_111.16	3.75873	-26.524	5.17967	-5.12078	3.04279e-07	8.37207e-06	downregulated	1-phosphatidylinositol-4-phosphate 5-kinase activity	-; MORN motif	-	-	kinase	Developmental and reproductive regulation
SL_27_105.4	3.15818	-26.2946	5.16254	-5.09335	3.51783e-07	9.57709e-06	downregulated	protein tyrosine/serine/threonine phosphatase activity		-	GO:0000188,GO:0001932,GO:0001933,GO:0002831,GO:0003674,GO:0003824,GO:0004721,GO:0006464,GO:0006469,GO:0006470,GO:0006793,GO:0006796,GO:0006807,GO:0006950,GO:0007154,GO:0008150,GO:0008152,GO:0009267,GO:0009605,GO:0009892,GO:0009966,GO:0009968,GO:0009987,GO:0009991,GO:0010468,GO:0010563,GO:0010605,GO:0010646,GO:0010648,GO:0016311,GO:0016787,GO:0016788,GO:0016791,GO:0019220,GO:0019222,GO:0019538,GO:…	phosphatase	Developmental and reproductive regulation
SL_31_22.0	2.49109	-26.2471	5.17907	-5.06791	4.0221e-07	1.07064e-05	downregulated	Protein tyrosine kinase	Protein kinase domain; Protein kinase-like domain superfamily	-	-	kinase	Developmental and reproductive regulation
SL_12_32.13	17.9914	-26.1625	2.7598	-9.47987	2.54604e-21	1.53416e-18	downregulated	positive regulation of myosin-light-chain-phosphatase activity	WW domain; IQ motif, EF-hand binding site; WW domain superfamily	-	-	phosphatase	Developmental and reproductive regulation
SL_19_85.1	4.89196	-24.9696	5.17999	-4.8204	1.43271e-06	3.23738e-05	downregulated	protein serine/threonine phosphatase activity	PPM-type phosphatase-like domain; PPM-type phosphatase-like domain superfamily	spnA	GO:0000166,GO:0000287,GO:0001101,GO:0001726,GO:0001882,GO:0001883,GO:0002682,GO:0002697,GO:0002831,GO:0003674,GO:0003824,GO:0004721,GO:0004722,GO:0005488,GO:0005525,GO:0005575,GO:0005622,GO:0005623,GO:0005634,GO:0005737,GO:0005829,GO:0006355,GO:0006357,GO:0006464,GO:0006470,GO:0006793,GO:0006796,GO:0006807,GO:0006950,GO:0006970,GO:0008150,GO:0008152,GO:0009414,GO:0009415,GO:0009628,GO:0009651,GO:…	phosphatase	Developmental and reproductive regulation
SL_04_126.15	3.10216	-24.921	5.14496	-4.84377	1.27397e-06	2.92253e-05	downregulated	cAMP-dependent protein kinase regulator activity	Cyclic nucleotide-binding domain; Cyclic nucleotide-binding domain superfamily; EF-hand domain; EF-hand domain pair	-	-	kinase	Developmental and reproductive regulation
SL_11_93.4	1.21066	-24.8934	5.18504	-4.80101	1.57866e-06	3.53186e-05	downregulated	LRR receptor-like serine threonine-protein kinase	Leucine-rich repeat; -	-	GO:0008150,GO:0009888,GO:0010073,GO:0032501,GO:0032502,GO:0048507,GO:0048856	kinase	Developmental and reproductive regulation
SL_23_76.4	2.19454	-24.3018	4.51475	-5.38275	7.33555e-08	2.38069e-06	downregulated	Alpha-kinase family	von Willebrand factor, type A; MHCK/EF2 kinase; -; Protein kinase-like domain superfamily; von Willebrand factor A-like domain superfamily	-	-	kinase	Developmental and reproductive regulation
SL_07_55.13	1.74355	-24.1445	5.15653	-4.68232	2.83645e-06	5.83328e-05	downregulated	protein kinase activity	Quinoprotein alcohol dehydrogenase-like superfamily	RIPK4	GO:0002009,GO:0005575,GO:0005622,GO:0005623,GO:0005737,GO:0006355,GO:0008150,GO:0009653,GO:0009888,GO:0009889,GO:0010468,GO:0010556,GO:0016020,GO:0019219,GO:0019222,GO:0031323,GO:0031326,GO:0032502,GO:0044093,GO:0044424,GO:0044464,GO:0048518,GO:0048729,GO:0048856,GO:0050789,GO:0050794,GO:0051090,GO:0051091,GO:0051092,GO:0051171,GO:0051252,GO:0060255,GO:0060429,GO:0065007,GO:0065009,GO:0080090,GO:…	kinase	Developmental and reproductive regulation
SL_14_123.20	8.31417	-23.4947	2.70788	-8.67642	4.08426e-18	1.44767e-15	downregulated	protein serine/threonine phosphatase activity	PPM-type phosphatase-like domain; Sterile alpha motif domain; PPM-type phosphatase-like domain superfamily; Sterile alpha motif/pointed domain superfamily	-	-	phosphatase	Developmental and reproductive regulation
SL_27_91.4	1.67249	-23.3933	5.18394	-4.51265	6.40214e-06	0.000117853	downregulated	protein tyrosine/serine/threonine phosphatase activity	Di-copper centre-containing domain superfamily	-	GO:0000188,GO:0001932,GO:0001933,GO:0002831,GO:0003674,GO:0003824,GO:0004721,GO:0006464,GO:0006469,GO:0006470,GO:0006793,GO:0006796,GO:0006807,GO:0006950,GO:0007154,GO:0008150,GO:0008152,GO:0009267,GO:0009605,GO:0009892,GO:0009966,GO:0009968,GO:0009987,GO:0009991,GO:0010468,GO:0010563,GO:0010605,GO:0010646,GO:0010648,GO:0016311,GO:0016787,GO:0016788,GO:0016791,GO:0019220,GO:0019222,GO:0019538,GO:…	phosphatase	Developmental and reproductive regulation
SL_03_11938	3.63777	-22.8325	5.17853	-4.40906	1.0382e-05	0.000180107	downregulated	1-phosphatidylinositol-4-phosphate 5-kinase activity	-; MORN motif	-	-	kinase	Developmental and reproductive regulation
SL_12_112.25	2.78244	-22.4576	5.2235	-4.29933	1.71312e-05	0.000279243	downregulated	MAP kinase activity	Protein kinase domain; Protein kinase-like domain superfamily; -	MPK11	GO:0000003,GO:0000165,GO:0000749,GO:0000750,GO:0003006,GO:0003674,GO:0003824,GO:0004672,GO:0004674,GO:0004707,GO:0005575,GO:0005622,GO:0005623,GO:0005634,GO:0005737,GO:0005739,GO:0006464,GO:0006468,GO:0006793,GO:0006796,GO:0006807,GO:0007049,GO:0007154,GO:0007165,GO:0007186,GO:0008150,GO:0008152,GO:0009272,GO:0009653,GO:0009987,GO:0010033,GO:0010468,GO:0010927,GO:0016043,GO:0016301,GO:0016310,GO:…	kinase	Developmental and reproductive regulation
SL_02_78.6	0.815818	-22.4382	5.18856	-4.32455	1.52846e-05	0.000252791	downregulated	protein kinase activity	-; Quinoprotein alcohol dehydrogenase-like superfamily	RIPK4	GO:0002009,GO:0005575,GO:0005622,GO:0005623,GO:0005737,GO:0006355,GO:0008150,GO:0009653,GO:0009888,GO:0009889,GO:0010468,GO:0010556,GO:0016020,GO:0019219,GO:0019222,GO:0031323,GO:0031326,GO:0032502,GO:0044093,GO:0044424,GO:0044464,GO:0048518,GO:0048729,GO:0048856,GO:0050789,GO:0050794,GO:0051090,GO:0051091,GO:0051092,GO:0051171,GO:0051252,GO:0060255,GO:0060429,GO:0065007,GO:0065009,GO:0080090,GO:…	kinase	Developmental and reproductive regulation
SL_10_4.2	4.81495	-21.781	4.85938	-4.48226	7.38566e-06	0.000133377	downregulated	Sporangia induced mitogen-activated protein kinase. Source PGD	Protein kinase domain; Protein kinase-like domain superfamily	-	-	kinase	Developmental and reproductive regulation
SL_02_99.26	2.57564	-21.7729	5.17944	-4.20372	2.62565e-05	0.000402347	downregulated	protein kinase activity	Quinoprotein alcohol dehydrogenase-like superfamily	RIPK4	GO:0002009,GO:0005575,GO:0005622,GO:0005623,GO:0005737,GO:0006355,GO:0008150,GO:0009653,GO:0009888,GO:0009889,GO:0010468,GO:0010556,GO:0016020,GO:0019219,GO:0019222,GO:0031323,GO:0031326,GO:0032502,GO:0044093,GO:0044424,GO:0044464,GO:0048518,GO:0048729,GO:0048856,GO:0050789,GO:0050794,GO:0051090,GO:0051091,GO:0051092,GO:0051171,GO:0051252,GO:0060255,GO:0060429,GO:0065007,GO:0065009,GO:0080090,GO:…	kinase	Developmental and reproductive regulation
SL_04_135.4	1.25497	-21.7447	5.18658	-4.19249	2.75904e-05	0.000417017	downregulated	1-phosphatidylinositol-4-phosphate 5-kinase activity	MORN motif; -	-	-	kinase	Developmental and reproductive regulation
SL_31_50.6	4.01069	-21.645	5.19046	-4.17016	3.04384e-05	0.000452496	downregulated	protein kinase activity	Protein kinase-like domain superfamily; Protein kinase domain	-	-	kinase	Developmental and reproductive regulation
SL_09_148.13	3.5086	-21.6112	5.1787	-4.1731	3.00482e-05	0.000447431	downregulated	1-phosphatidylinositol-4-phosphate 5-kinase activity	-; MORN motif	-	-	kinase	Developmental and reproductive regulation
SL_31_50.7	2.59696	-21.5588	5.18132	-4.16087	3.17041e-05	0.000468231	downregulated	protein kinase activity	Protein kinase domain; Protein kinase-like domain superfamily	-	-	kinase	Developmental and reproductive regulation
SL_29_10478	5.11808	-21.5573	3.73858	-5.76616	8.1099e-09	3.35291e-07	downregulated	cell division	-; WD40-repeat-containing domain superfamily; WD40 repeat; G-protein beta WD-40 repeat	SPAG16	GO:0000003,GO:0000226,GO:0001539,GO:0001578,GO:0003006,GO:0003341,GO:0003674,GO:0005488,GO:0005515,GO:0005575,GO:0005622,GO:0005623,GO:0005634,GO:0005737,GO:0005856,GO:0005929,GO:0005930,GO:0006928,GO:0006996,GO:0007010,GO:0007017,GO:0007018,GO:0007276,GO:0007281,GO:0007283,GO:0007286,GO:0007288,GO:0008150,GO:0009987,GO:0010035,GO:0010038,GO:0016043,GO:0019899,GO:0019900,GO:0019901,GO:0019953,GO:…	cell division	Developmental and reproductive regulation
SL_02_59.4	1.86726	-21.4159	5.18031	-4.13409	3.56361e-05	0.000517424	downregulated	protein kinase activity	Serine-threonine/tyrosine-protein kinase, catalytic domain; Protein kinase-like domain superfamily; Tyrosine-protein kinase, catalytic domain; Protein kinase domain	RIPK4	GO:0002009,GO:0005575,GO:0005622,GO:0005623,GO:0005737,GO:0006355,GO:0008150,GO:0009653,GO:0009888,GO:0009889,GO:0010468,GO:0010556,GO:0016020,GO:0019219,GO:0019222,GO:0031323,GO:0031326,GO:0032502,GO:0044093,GO:0044424,GO:0044464,GO:0048518,GO:0048729,GO:0048856,GO:0050789,GO:0050794,GO:0051090,GO:0051091,GO:0051092,GO:0051171,GO:0051252,GO:0060255,GO:0060429,GO:0065007,GO:0065009,GO:0080090,GO:…	kinase	Developmental and reproductive regulation
SL_c1922_5599	8.65419	-21.0693	4.63742	-4.54331	5.53772e-06	0.000103952	downregulated	1-phosphatidylinositol-4-phosphate 5-kinase activity	-; MORN motif	-	-	kinase	Developmental and reproductive regulation
SL_02_60.6	7.94766	-20.7162	4.78016	-4.33379	1.46561e-05	0.000243733	downregulated	protein kinase activity	Quinoprotein alcohol dehydrogenase-like superfamily	RIPK4	GO:0002009,GO:0005575,GO:0005622,GO:0005623,GO:0005737,GO:0006355,GO:0008150,GO:0009653,GO:0009888,GO:0009889,GO:0010468,GO:0010556,GO:0016020,GO:0019219,GO:0019222,GO:0031323,GO:0031326,GO:0032502,GO:0044093,GO:0044424,GO:0044464,GO:0048518,GO:0048729,GO:0048856,GO:0050789,GO:0050794,GO:0051090,GO:0051091,GO:0051092,GO:0051171,GO:0051252,GO:0060255,GO:0060429,GO:0065007,GO:0065009,GO:0080090,GO:…	kinase	Developmental and reproductive regulation
SL_10_8155	11.8687	-20.6705	2.78104	-7.43264	1.06453e-13	1.25774e-11	downregulated	protein tyrosine/serine/threonine phosphatase activity	Protein-tyrosine phosphatase-like; -; Dual specificity phosphatase, catalytic domain; Dual specificity protein phosphatase domain	DUSP22	GO:0000122,GO:0000188,GO:0001932,GO:0001933,GO:0001934,GO:0002682,GO:0002683,GO:0002694,GO:0002695,GO:0002697,GO:0002698,GO:0002703,GO:0002704,GO:0002706,GO:0002707,GO:0002709,GO:0002710,GO:0002819,GO:0002820,GO:0002822,GO:0002823,GO:0003674,GO:0003824,GO:0004721,GO:0004725,GO:0005575,GO:0005622,GO:0005623,GO:0005737,GO:0005829,GO:0005886,GO:0006355,GO:0006357,GO:0006464,GO:0006469,GO:0006470,GO:…	phosphatase	Developmental and reproductive regulation
SL_06_107.2	4.44871	-20.6355	5.14692	-4.00929	6.09024e-05	0.000801261	downregulated	protein kinase activity	Protein kinase domain; Protein kinase-like domain superfamily	-	-	kinase	Developmental and reproductive regulation
SL_28_101.7	8.93598	-20.1147	3.08592	-6.51821	7.11521e-11	4.74619e-09	downregulated	cAMP-dependent protein kinase regulator activity	Protein kinase domain; Protein kinase-like domain superfamily	-	-	kinase	Developmental and reproductive regulation
SL_22_13013	2.55534	-20.0567	5.18108	-3.87114	0.000108328	0.00129513	downregulated	1-phosphatidylinositol-4-phosphate 5-kinase activity	MORN motif; -; EF-hand domain pair	-	-	kinase	Developmental and reproductive regulation
SL_05_32.0	3.03574	-19.8404	5.18101	-3.82945	0.000128431	0.00147875	downregulated	creatine kinase activity	ATP:guanido phosphotransferase, catalytic domain; ATP:guanido phosphotransferase, N-terminal domain superfamily; ATP:guanido phosphotransferase, N-terminal; Glutamine synthetase/guanido kinase, catalytic domain	CKMT2	GO:0001655,GO:0001822,GO:0003008,GO:0003012,GO:0003674,GO:0003824,GO:0004111,GO:0005488,GO:0005515,GO:0005543,GO:0005575,GO:0005576,GO:0005615,GO:0005622,GO:0005623,GO:0005634,GO:0005737,GO:0005739,GO:0005740,GO:0005743,GO:0005829,GO:0006082,GO:0006139,GO:0006163,GO:0006164,GO:0006520,GO:0006575,GO:0006599,GO:0006600,GO:0006603,GO:0006725,GO:0006753,GO:0006754,GO:0006793,GO:0006796,GO:0006807,GO:…	kinase	Developmental and reproductive regulation
SL_16_63.5	1.37507	-19.4188	5.18521	-3.74504	0.000180367	0.00192898	downregulated	protein kinase activity	Serine-threonine/tyrosine-protein kinase, catalytic domain; Protein kinase-like domain superfamily; Tyrosine-protein kinase, catalytic domain; Protein kinase domain	RIPK4	GO:0002009,GO:0005575,GO:0005622,GO:0005623,GO:0005737,GO:0006355,GO:0008150,GO:0009653,GO:0009888,GO:0009889,GO:0010468,GO:0010556,GO:0016020,GO:0019219,GO:0019222,GO:0031323,GO:0031326,GO:0032502,GO:0044093,GO:0044424,GO:0044464,GO:0048518,GO:0048729,GO:0048856,GO:0050789,GO:0050794,GO:0051090,GO:0051091,GO:0051092,GO:0051171,GO:0051252,GO:0060255,GO:0060429,GO:0065007,GO:0065009,GO:0080090,GO:…	kinase	Developmental and reproductive regulation
SL_23_5.11	1.63345	-19.3233	5.18842	-3.72431	0.000195854	0.0020608	downregulated	1-phosphatidylinositol-4-phosphate 5-kinase activity	-; MORN motif	-	-	kinase	Developmental and reproductive regulation
SL_28_101.6	0.727115	-19.1763	5.19632	-3.69036	0.000223933	0.00227673	downregulated	cAMP-dependent protein kinase regulator activity		-	-	kinase	Developmental and reproductive regulation
SL_02_78.3	1.83171	-19.1763	5.18443	-3.69882	0.000216606	0.0022235	downregulated	protein kinase activity	Quinoprotein alcohol dehydrogenase-like superfamily	RIPK4	GO:0002009,GO:0005575,GO:0005622,GO:0005623,GO:0005737,GO:0006355,GO:0008150,GO:0009653,GO:0009888,GO:0009889,GO:0010468,GO:0010556,GO:0016020,GO:0019219,GO:0019222,GO:0031323,GO:0031326,GO:0032502,GO:0044093,GO:0044424,GO:0044464,GO:0048518,GO:0048729,GO:0048856,GO:0050789,GO:0050794,GO:0051090,GO:0051091,GO:0051092,GO:0051171,GO:0051252,GO:0060255,GO:0060429,GO:0065007,GO:0065009,GO:0080090,GO:…	kinase	Developmental and reproductive regulation
SL_23_96.9	3.6561	-18.478	3.90234	-4.73511	2.18933e-06	4.71148e-05	downregulated	calmodulin-dependent protein kinase activity	Protein kinase domain; Protein kinase-like domain superfamily	-	-	kinase	Developmental and reproductive regulation
SL_19_55.11	1.16017	-18.2151	5.18855	-3.51063	0.000447041	0.00404665	downregulated	protein serine/threonine kinase activity		ATM	GO:0000003,GO:0000075,GO:0000077,GO:0000278,GO:0000280,GO:0000706,GO:0000723,GO:0000724,GO:0000725,GO:0000726,GO:0000729,GO:0000956,GO:0001541,GO:0001666,GO:0001756,GO:0001775,GO:0001894,GO:0001895,GO:0001932,GO:0001934,GO:0002200,GO:0002327,GO:0002329,GO:0002331,GO:0002376,GO:0002377,GO:0002440,GO:0002520,GO:0002521,GO:0002562,GO:0002682,GO:0002683,GO:0002694,GO:0002695,GO:0003002,GO:0003006,GO:…	kinase	Developmental and reproductive regulation
SL_15_89.20	2.22753	-17.5834	4.6312	-3.79674	0.000146613	0.00164209	downregulated	Protein kinase. Source PGD	Protein kinase domain; Protein kinase-like domain superfamily	-	-	kinase	Developmental and reproductive regulation
SL_04_109.11	12.3949	-8.15162	3.00778	-2.71017	0.00672478	0.0417029	downregulated	IkappaB kinase activity	Protein kinase domain; -; Protein kinase-like domain superfamily	-	-	kinase	Developmental and reproductive regulation
SL_25_3010	12.6504	-7.98931	2.23792	-3.56997	0.000357017	0.00333875	downregulated	cAMP-dependent protein kinase regulator activity	Cyclic nucleotide-binding domain; Peptidase C30, coronavirus; Cyclic nucleotide-binding domain superfamily	CNBD2	GO:0000003,GO:0000166,GO:0003674,GO:0005488,GO:0005575,GO:0005622,GO:0005623,GO:0005737,GO:0005829,GO:0007276,GO:0007283,GO:0008150,GO:0017076,GO:0019953,GO:0022414,GO:0030551,GO:0030552,GO:0030554,GO:0032501,GO:0032504,GO:0032553,GO:0032555,GO:0032559,GO:0036094,GO:0043167,GO:0043168,GO:0044424,GO:0044444,GO:0044464,GO:0044703,GO:0048232,GO:0048609,GO:0051704,GO:0097159,GO:0097367,GO:1901265,GO:…	kinase	Developmental and reproductive regulation
SL_19_129.8	22.031	-7.49438	1.77628	-4.21914	2.45236e-05	0.000379225	downregulated	IkappaB kinase activity	-; Protein kinase domain; Protein kinase-like domain superfamily	IKK1	GO:0001666,GO:0002225,GO:0002230,GO:0002252,GO:0002376,GO:0002682,GO:0002684,GO:0002697,GO:0002699,GO:0002700,GO:0002702,GO:0002759,GO:0002760,GO:0002784,GO:0002786,GO:0002803,GO:0002805,GO:0002807,GO:0002808,GO:0002831,GO:0002833,GO:0002920,GO:0002922,GO:0003674,GO:0003824,GO:0004672,GO:0004674,GO:0005488,GO:0005515,GO:0005575,GO:0005622,GO:0005623,GO:0005737,GO:0005829,GO:0006355,GO:0006357,GO:…	kinase	Developmental and reproductive regulation
SL_06_41.5	7.97651	-7.33529	2.66777	-2.7496	0.00596684	0.0378731	downregulated	MAP kinase kinase activity	Protein kinase-like domain superfamily; Protein kinase domain; -	-	-	kinase	Developmental and reproductive regulation
SL_06_40.10	18.4021	-7.04754	1.94752	-3.61873	0.00029605	0.00283453	downregulated	cyclin-dependent protein serine/threonine kinase activity	Protein kinase domain; Protein kinase-like domain superfamily	-	-	kinase	Developmental and reproductive regulation
SL_07_117.15	15.177	-6.83519	1.81407	-3.76787	0.00016465	0.00179408	downregulated	Alpha-kinase family	-; MHCK/EF2 kinase; von Willebrand factor, type A; von Willebrand factor A-like domain superfamily; Protein kinase-like domain superfamily	-	-	kinase	Developmental and reproductive regulation
SL_02_78.2	19.4474	-6.27621	1.86519	-3.36492	0.00076566	0.0064526	downregulated	protein kinase activity	Quinoprotein alcohol dehydrogenase-like superfamily; Serine-threonine/tyrosine-protein kinase, catalytic domain; Protein kinase domain; Protein kinase-like domain superfamily	RIPK4	GO:0002009,GO:0005575,GO:0005622,GO:0005623,GO:0005737,GO:0006355,GO:0008150,GO:0009653,GO:0009888,GO:0009889,GO:0010468,GO:0010556,GO:0016020,GO:0019219,GO:0019222,GO:0031323,GO:0031326,GO:0032502,GO:0044093,GO:0044424,GO:0044464,GO:0048518,GO:0048729,GO:0048856,GO:0050789,GO:0050794,GO:0051090,GO:0051091,GO:0051092,GO:0051171,GO:0051252,GO:0060255,GO:0060429,GO:0065007,GO:0065009,GO:0080090,GO:…	kinase	Developmental and reproductive regulation
SL_24_4.11	8.82548	-6.02785	1.85483	-3.24981	0.00115481	0.00930664	downregulated	protein serine/threonine kinase activity	Protein kinase domain; Protein kinase-like domain superfamily; -	-	-	kinase	Developmental and reproductive regulation
SL_26_27.0	28.1974	-4.19051	1.30064	-3.22189	0.00127347	0.010177	downregulated	protein kinase regulator activity	Casein kinase II, regulatory subunit	-	-	kinase	Developmental and reproductive regulation
SL_24_58.6	43.4399	-4.16418	0.7869	-5.29188	1.21066e-07	3.74105e-06	downregulated	negative regulation of phosphatase activity	PCIF1, WW domain	PCIF1	GO:0003002,GO:0005575,GO:0005576,GO:0005622,GO:0005623,GO:0005634,GO:0005654,GO:0005856,GO:0007275,GO:0007389,GO:0007444,GO:0007447,GO:0007450,GO:0008150,GO:0009888,GO:0009892,GO:0009953,GO:0010563,GO:0010921,GO:0010923,GO:0015630,GO:0019220,GO:0019222,GO:0031323,GO:0031324,GO:0031974,GO:0031981,GO:0032501,GO:0032502,GO:0035220,GO:0035222,GO:0035295,GO:0035303,GO:0035305,GO:0043086,GO:0043226,GO:…	phosphatase	Developmental and reproductive regulation
SL_17_29.1	13.277	-3.62943	1.0788	-3.36431	0.000767349	0.00646382	downregulated	MAP kinase kinase activity	Protein kinase-like domain superfamily	-	-	kinase	Developmental and reproductive regulation
SL_05_17336	17.7435	-3.3421	1.19502	-2.79669	0.0051629	0.0336687	downregulated	protein serine/threonine kinase activity	Protein kinase domain; Protein kinase-like domain superfamily	-	-	kinase	Developmental and reproductive regulation
SL_27_91.11	250.276	-3.21941	0.610841	-5.27046	1.3608e-07	4.13433e-06	downregulated	protein tyrosine/serine/threonine phosphatase activity	Di-copper centre-containing domain superfamily	-	GO:0000188,GO:0001932,GO:0001933,GO:0002831,GO:0003674,GO:0003824,GO:0004721,GO:0006464,GO:0006469,GO:0006470,GO:0006793,GO:0006796,GO:0006807,GO:0006950,GO:0007154,GO:0008150,GO:0008152,GO:0009267,GO:0009605,GO:0009892,GO:0009966,GO:0009968,GO:0009987,GO:0009991,GO:0010468,GO:0010563,GO:0010605,GO:0010646,GO:0010648,GO:0016311,GO:0016787,GO:0016788,GO:0016791,GO:0019220,GO:0019222,GO:0019538,GO:…	phosphatase	Developmental and reproductive regulation
SL_28_41.5	22.7912	-3.01642	0.98418	-3.06491	0.00217735	0.0160587	downregulated	protein serine/threonine phosphatase activity	KIF-1 binding protein; PPM-type phosphatase-like domain superfamily; -	-	-	phosphatase	Developmental and reproductive regulation
SL_05_1.4	42.4975	-2.74816	0.869413	-3.16094	0.00157263	0.0122589	downregulated	protein serine/threonine kinase activity	Protein kinase domain; Protein kinase-like domain superfamily	TLK2	GO:0003674,GO:0003824,GO:0004672,GO:0004674,GO:0005488,GO:0005515,GO:0005575,GO:0005622,GO:0005623,GO:0005634,GO:0005737,GO:0006464,GO:0006468,GO:0006793,GO:0006796,GO:0006807,GO:0008150,GO:0008152,GO:0009507,GO:0009536,GO:0009987,GO:0010468,GO:0016301,GO:0016310,GO:0016740,GO:0016772,GO:0016773,GO:0019222,GO:0019538,GO:0036211,GO:0042802,GO:0043170,GO:0043226,GO:0043227,GO:0043229,GO:0043231,GO:…	kinase	Developmental and reproductive regulation
SL_14_38.1	25.6036	-2.74094	0.820189	-3.34184	0.000832242	0.00693932	downregulated	carbohydrate kinase activity	Carbohydrate kinase PfkB; Ribokinase-like	FRK2	GO:0000427,GO:0000428,GO:0003674,GO:0003824,GO:0004396,GO:0005488,GO:0005515,GO:0005575,GO:0005622,GO:0005623,GO:0005634,GO:0005737,GO:0005829,GO:0005886,GO:0005911,GO:0005975,GO:0005996,GO:0006000,GO:0006082,GO:0006139,GO:0006351,GO:0006355,GO:0006629,GO:0006631,GO:0006633,GO:0006725,GO:0006793,GO:0006796,GO:0006807,GO:0006996,GO:0008150,GO:0008152,GO:0008610,GO:0008865,GO:0009058,GO:0009059,GO:…	kinase	Developmental and reproductive regulation
SL_19_51.10	68.9464	-2.59744	0.983492	-2.64103	0.00826535	0.0492137	downregulated	inorganic diphosphatase activity	Inorganic pyrophosphatase; Inorganic pyrophosphatase superfamily	-	-	phosphatase	Developmental and reproductive regulation
SL_11_99.16	78.6874	-2.07982	0.617504	-3.36812	0.00075684	0.00639616	downregulated	protein kinase activity	Leucine-rich repeat; Protein kinase domain; Leucine-rich repeat, typical subtype; Serine-threonine/tyrosine-protein kinase, catalytic domain; -; Protein kinase-like domain superfamily	RIPK1	GO:0000165,GO:0000187,GO:0001817,GO:0001819,GO:0001932,GO:0001934,GO:0001959,GO:0002218,GO:0002221,GO:0002224,GO:0002253,GO:0002376,GO:0002682,GO:0002684,GO:0002756,GO:0002757,GO:0002758,GO:0002761,GO:0002763,GO:0002764,GO:0003674,GO:0003824,GO:0004672,GO:0004674,GO:0005102,GO:0005123,GO:0005126,GO:0005488,GO:0005515,GO:0005575,GO:0005622,GO:0005623,GO:0005737,GO:0005739,GO:0005768,GO:0005829,GO:…	kinase	Developmental and reproductive regulation
SL_c1846_0.8	3444.64	-2.05649	0.385821	-5.33016	9.81259e-08	3.09567e-06	downregulated	protein tyrosine/serine/threonine phosphatase activity	Tyrosinase copper-binding domain; Di-copper centre-containing domain superfamily	-	GO:0000188,GO:0001932,GO:0001933,GO:0002831,GO:0003674,GO:0003824,GO:0004721,GO:0006464,GO:0006469,GO:0006470,GO:0006793,GO:0006796,GO:0006807,GO:0006950,GO:0007154,GO:0008150,GO:0008152,GO:0009267,GO:0009605,GO:0009892,GO:0009966,GO:0009968,GO:0009987,GO:0009991,GO:0010468,GO:0010563,GO:0010605,GO:0010646,GO:0010648,GO:0016311,GO:0016787,GO:0016788,GO:0016791,GO:0019220,GO:0019222,GO:0019538,GO:…	phosphatase	Developmental and reproductive regulation
SL_19_113.14	125.222	2.27931	0.480758	4.74107	2.12592e-06	4.58049e-05	upregulated	protein serine/threonine kinase activity		CDPK1	GO:0001101,GO:0001558,GO:0002831,GO:0002832,GO:0003674,GO:0003824,GO:0004672,GO:0004674,GO:0004683,GO:0004697,GO:0004698,GO:0004713,GO:0004721,GO:0004722,GO:0005488,GO:0005509,GO:0005515,GO:0005516,GO:0005575,GO:0005622,GO:0005623,GO:0005634,GO:0005737,GO:0005773,GO:0005777,GO:0005778,GO:0005783,GO:0005789,GO:0005829,GO:0005886,GO:0005911,GO:0006464,GO:0006468,GO:0006470,GO:0006793,GO:0006796,GO:…	kinase	Developmental and reproductive regulation
SL_31_86.3	6.68998	-29.6295	4.59979	-6.4415	1.18301e-10	7.55662e-09	downregulated	peptidyl-threonine phosphorylation	PPM-type phosphatase-like domain; PPM-type phosphatase-like domain superfamily	-	-	phosphatase	Developmental and reproductive regulation
SL_c2358_0.1	6.56542	-24.4006	4.66159	-5.23441	1.65517e-07	4.89698e-06	downregulated	peptidyl-threonine phosphorylation	Protein kinase-like domain superfamily; Cyclic nucleotide-binding domain; Protein kinase domain; Cyclic nucleotide-binding domain superfamily	-	-	kinase	Developmental and reproductive regulation
SL_02_153.14	8.41654	-23.8541	3.21119	-7.42844	1.09883e-13	1.28984e-11	downregulated	interleukin-8 biosynthetic process	EF-hand domain; Immunoglobulin E-set; AMP-activated protein kinase, glycogen-binding domain; -; EF-hand domain pair	-	GO:0003674,GO:0003824,GO:0006508,GO:0006807,GO:0008150,GO:0008152,GO:0008233,GO:0008238,GO:0016787,GO:0016805,GO:0019538,GO:0043170,GO:0044238,GO:0070011,GO:0071704,GO:0140096,GO:1901564	kinase	Developmental and reproductive regulation
SL_03_134.8	7.14114	-23.7047	2.81968	-8.40686	4.21122e-17	1.0722e-14	downregulated	guanyl-nucleotide exchange factor activity	Ankyrin repeat; Protein kinase domain; Protein kinase-like domain superfamily; -; Ankyrin repeat-containing domain superfamily	MIB1	-	kinase	Developmental and reproductive regulation
SL_05_65.7	5.52923	-23.3174	5.17806	-4.50311	6.69666e-06	0.000122899	downregulated		Protein kinase domain; Protein kinase-like domain superfamily			kinase	Developmental and reproductive regulation
SL_19_114.13	8.95593	-22.6702	2.86993	-7.8992	2.8069e-15	4.5712e-13	downregulated	Forkhead associated domain	-; Protein kinase domain; Protein kinase-like domain superfamily; Trypanosoma cruzi ribosomal protein P2-like	DUN1	GO:0000075,GO:0000077,GO:0003674,GO:0003824,GO:0004672,GO:0004674,GO:0004683,GO:0005488,GO:0005515,GO:0005516,GO:0005575,GO:0005622,GO:0005623,GO:0005634,GO:0006139,GO:0006259,GO:0006260,GO:0006261,GO:0006275,GO:0006464,GO:0006468,GO:0006725,GO:0006793,GO:0006796,GO:0006807,GO:0006950,GO:0006974,GO:0006979,GO:0007154,GO:0007165,GO:0008150,GO:0008152,GO:0008156,GO:0009058,GO:0009059,GO:0009889,GO:…	kinase	Developmental and reproductive regulation
SL_02_58.7	1.26823	-20.3847	5.18834	-3.92895	8.53176e-05	0.00106072	downregulated	regulation of response to stimulus	Protein kinase domain; Serine-threonine/tyrosine-protein kinase, catalytic domain; Protein kinase-like domain superfamily	RIPK4	GO:0002009,GO:0005575,GO:0005622,GO:0005623,GO:0005737,GO:0006355,GO:0008150,GO:0009653,GO:0009888,GO:0009889,GO:0010468,GO:0010556,GO:0016020,GO:0019219,GO:0019222,GO:0031323,GO:0031326,GO:0032502,GO:0044093,GO:0044424,GO:0044464,GO:0048518,GO:0048729,GO:0048856,GO:0050789,GO:0050794,GO:0051090,GO:0051091,GO:0051092,GO:0051171,GO:0051252,GO:0060255,GO:0060429,GO:0065007,GO:0065009,GO:0080090,GO:…	kinase	Developmental and reproductive regulation
SL_c1400_0.4	5.05798	-20.2351	5.06026	-3.99883	6.36575e-05	0.000830857	downregulated	sulfuric ester hydrolase activity	Sulfatase, N-terminal; -; Alkaline-phosphatase-like, core domain superfamily	-	-	phosphatase	Developmental and reproductive regulation
SL_07_55.11	0.983503	-19.9996	5.18611	-3.85639	0.000115076	0.00135697	downregulated	regulation of response to stimulus	Serine-threonine/tyrosine-protein kinase, catalytic domain; Tyrosine-protein kinase, catalytic domain; Protein kinase-like domain superfamily; Protein kinase domain	RIPK4	GO:0002009,GO:0005575,GO:0005622,GO:0005623,GO:0005737,GO:0006355,GO:0008150,GO:0009653,GO:0009888,GO:0009889,GO:0010468,GO:0010556,GO:0016020,GO:0019219,GO:0019222,GO:0031323,GO:0031326,GO:0032502,GO:0044093,GO:0044424,GO:0044464,GO:0048518,GO:0048729,GO:0048856,GO:0050789,GO:0050794,GO:0051090,GO:0051091,GO:0051092,GO:0051171,GO:0051252,GO:0060255,GO:0060429,GO:0065007,GO:0065009,GO:0080090,GO:…	kinase	Developmental and reproductive regulation
SL_10_144.35	3.48632	-19.7653	4.26487	-4.63444	3.5791e-06	7.17785e-05	downregulated	meiotic sister chromatid cohesion, centromeric	Protein kinase domain; Protein kinase-like domain superfamily; Mad3/Bub1 homology region 1	-	-	kinase	Developmental and reproductive regulation
SL_12_52.12	4.32777	-19.5818	5.18085	-3.77965	0.000157048	0.00172581	downregulated	sulfuric ester hydrolase activity	-; Sulfatase, N-terminal; Alkaline-phosphatase-like, core domain superfamily	-	-	phosphatase	Developmental and reproductive regulation
SL_14_22.7	2.02206	-18.9061	5.18433	-3.64678	0.000265549	0.00260462	downregulated	isocitrate lyase activity	ICL/PEPM domain; Pyruvate/Phosphoenolpyruvate kinase-like domain superfamily; -	-	-	kinase	Developmental and reproductive regulation
SL_04_64.0	1.06559	-18.8668	5.18838	-3.63635	0.000276525	0.00269184	downregulated	regulation of response to stimulus	Protein kinase domain; Serine-threonine/tyrosine-protein kinase, catalytic domain; Protein kinase-like domain superfamily	RIPK4	GO:0002009,GO:0005575,GO:0005622,GO:0005623,GO:0005737,GO:0006355,GO:0008150,GO:0009653,GO:0009888,GO:0009889,GO:0010468,GO:0010556,GO:0016020,GO:0019219,GO:0019222,GO:0031323,GO:0031326,GO:0032502,GO:0044093,GO:0044424,GO:0044464,GO:0048518,GO:0048729,GO:0048856,GO:0050789,GO:0050794,GO:0051090,GO:0051091,GO:0051092,GO:0051171,GO:0051252,GO:0060255,GO:0060429,GO:0065007,GO:0065009,GO:0080090,GO:…	kinase	Developmental and reproductive regulation
SL_04_64.2	1.29681	-18.7209	5.184	-3.6113	0.00030467	0.00290117	downregulated	regulation of response to stimulus	Tyrosine-protein kinase, catalytic domain; Serine-threonine/tyrosine-protein kinase, catalytic domain; Protein kinase domain; Protein kinase-like domain superfamily	RIPK4	GO:0002009,GO:0005575,GO:0005622,GO:0005623,GO:0005737,GO:0006355,GO:0008150,GO:0009653,GO:0009888,GO:0009889,GO:0010468,GO:0010556,GO:0016020,GO:0019219,GO:0019222,GO:0031323,GO:0031326,GO:0032502,GO:0044093,GO:0044424,GO:0044464,GO:0048518,GO:0048729,GO:0048856,GO:0050789,GO:0050794,GO:0051090,GO:0051091,GO:0051092,GO:0051171,GO:0051252,GO:0060255,GO:0060429,GO:0065007,GO:0065009,GO:0080090,GO:…	kinase	Developmental and reproductive regulation
SL_10_47.34	1.36225	-17.9661	5.18979	-3.46181	0.000536555	0.00473137	downregulated	calcium ion binding	Leucine-rich repeat, typical subtype; Tyrosine-protein kinase ephrin type A/B receptor-like; -; Leucine-rich repeat; Growth factor receptor cysteine-rich domain superfamily	-	-	kinase	Developmental and reproductive regulation
SL_02_99.25	0.543149	-17.8968	5.19481	-3.44513	0.000570779	0.00499418	downregulated	regulation of response to stimulus	Protein kinase domain; Tyrosine-protein kinase, catalytic domain; Serine-threonine/tyrosine-protein kinase, catalytic domain; Protein kinase-like domain superfamily	RIPK4	GO:0002009,GO:0005575,GO:0005622,GO:0005623,GO:0005737,GO:0006355,GO:0008150,GO:0009653,GO:0009888,GO:0009889,GO:0010468,GO:0010556,GO:0016020,GO:0019219,GO:0019222,GO:0031323,GO:0031326,GO:0032502,GO:0044093,GO:0044424,GO:0044464,GO:0048518,GO:0048729,GO:0048856,GO:0050789,GO:0050794,GO:0051090,GO:0051091,GO:0051092,GO:0051171,GO:0051252,GO:0060255,GO:0060429,GO:0065007,GO:0065009,GO:0080090,GO:…	kinase	Developmental and reproductive regulation
SL_31_85.27	19.8442	-7.5832	1.99885	-3.79378	0.000148374	0.00165463	downregulated	peptidyl-threonine phosphorylation	Cyclic nucleotide-binding domain; PPM-type phosphatase-like domain; PPM-type phosphatase-like domain superfamily; Protein kinase domain; Protein kinase-like domain superfamily; Cyclic nucleotide-binding domain superfamily	-	-	kinase; phosphatase	Developmental and reproductive regulation
SL_02_71.13	8.50409	-6.03779	2.15874	-2.7969	0.00515951	0.0336588	downregulated	regulation of response to stimulus	Serine-threonine/tyrosine-protein kinase, catalytic domain; Protein kinase-like domain superfamily; Protein kinase domain	RIPK4	GO:0002009,GO:0005575,GO:0005622,GO:0005623,GO:0005737,GO:0006355,GO:0008150,GO:0009653,GO:0009888,GO:0009889,GO:0010468,GO:0010556,GO:0016020,GO:0019219,GO:0019222,GO:0031323,GO:0031326,GO:0032502,GO:0044093,GO:0044424,GO:0044464,GO:0048518,GO:0048729,GO:0048856,GO:0050789,GO:0050794,GO:0051090,GO:0051091,GO:0051092,GO:0051171,GO:0051252,GO:0060255,GO:0060429,GO:0065007,GO:0065009,GO:0080090,GO:…	kinase	Developmental and reproductive regulation
SL_10_157.16	26.7715	-5.14561	1.25941	-4.08574	4.3937e-05	0.000618394	downregulated	isocitrate lyase activity	Pyruvate/Phosphoenolpyruvate kinase-like domain superfamily; -	-	-	kinase	Developmental and reproductive regulation
SL_29_5402	23.743	-4.60749	1.34502	-3.4256	0.000613434	0.00531594	downregulated	molybdenum cofactor sulfurtransferase activity	Pyridoxal phosphate-dependent transferase; Molybdenum cofactor sulfurase, C-terminal; Pyruvate kinase-like, insert domain superfamily; MOSC, N-terminal beta barrel; Aminotransferase class V domain; -	ABA3	GO:0003674,GO:0003824,GO:0006066,GO:0006082,GO:0006464,GO:0006605,GO:0006629,GO:0006714,GO:0006720,GO:0006721,GO:0006732,GO:0006793,GO:0006796,GO:0006807,GO:0006810,GO:0006886,GO:0006950,GO:0006952,GO:0006970,GO:0007154,GO:0007165,GO:0008104,GO:0008150,GO:0008152,GO:0008265,GO:0008299,GO:0008610,GO:0009000,GO:0009058,GO:0009266,GO:0009408,GO:0009409,GO:0009605,GO:0009607,GO:0009617,GO:0009628,GO:…	kinase	Developmental and reproductive regulation
SL_c653_14319	37.7568	-3.58813	0.890196	-4.03072	5.56056e-05	0.000748461	downregulated	double-stranded DNA 3'-5' exodeoxyribonuclease activity	-; AP endonuclease 1; Endonuclease/exonuclease/phosphatase; Endonuclease/exonuclease/phosphatase superfamily	ARP	GO:0003674,GO:0003824,GO:0003906,GO:0004518,GO:0004527,GO:0004528,GO:0004529,GO:0004536,GO:0005575,GO:0005622,GO:0005623,GO:0005634,GO:0005737,GO:0006139,GO:0006259,GO:0006281,GO:0006284,GO:0006289,GO:0006355,GO:0006725,GO:0006793,GO:0006796,GO:0006807,GO:0006950,GO:0006974,GO:0008081,GO:0008150,GO:0008152,GO:0008296,GO:0008309,GO:0008311,GO:0008408,GO:0009295,GO:0009507,GO:0009532,GO:0009536,GO:…	phosphatase	Developmental and reproductive regulation
SL_15_3693	410.751	-3.16534	0.536569	-5.89923	3.65205e-09	1.71032e-07	downregulated	3'(2'),5'-bisphosphate nucleotidase activity	Inositol monophosphatase-like; -; 3'(2'),5'-bisphosphate nucleotidase CysQ	MET22	GO:0000096,GO:0000097,GO:0000103,GO:0003674,GO:0003824,GO:0004441,GO:0005575,GO:0005622,GO:0005623,GO:0005737,GO:0006082,GO:0006520,GO:0006555,GO:0006790,GO:0006793,GO:0006796,GO:0006807,GO:0006950,GO:0006970,GO:0006972,GO:0007154,GO:0007165,GO:0008150,GO:0008152,GO:0008252,GO:0008441,GO:0008652,GO:0009058,GO:0009066,GO:0009067,GO:0009086,GO:0009507,GO:0009536,GO:0009628,GO:0009651,GO:0009987,GO:…	phosphatase	Developmental and reproductive regulation
SL_02_60.13	39.0295	-2.84507	0.819718	-3.47079	0.000518921	0.00459853	downregulated	regulation of response to stimulus	Protein kinase-like domain superfamily; Protein kinase domain; Serine-threonine/tyrosine-protein kinase, catalytic domain	RIPK4	GO:0002009,GO:0005575,GO:0005622,GO:0005623,GO:0005737,GO:0006355,GO:0008150,GO:0009653,GO:0009888,GO:0009889,GO:0010468,GO:0010556,GO:0016020,GO:0019219,GO:0019222,GO:0031323,GO:0031326,GO:0032502,GO:0044093,GO:0044424,GO:0044464,GO:0048518,GO:0048729,GO:0048856,GO:0050789,GO:0050794,GO:0051090,GO:0051091,GO:0051092,GO:0051171,GO:0051252,GO:0060255,GO:0060429,GO:0065007,GO:0065009,GO:0080090,GO:…	kinase	Developmental and reproductive regulation
SL_20_10813	695.819	-2.19789	0.283715	-7.74682	9.42211e-15	1.38474e-12	downregulated	phosphoenolpyruvate carboxylase activity	Phosphoenolpyruvate carboxylase, bacterial/plant-type; Phosphoenolpyruvate carboxylase; Pyruvate/Phosphoenolpyruvate kinase-like domain superfamily	-	-	kinase	Developmental and reproductive regulation
SL_c2258_0.5	2845.22	-2.07849	0.241283	-8.61433	7.03531e-18	2.31231e-15	downregulated	3'-phosphoadenosine 5'-phosphosulfate biosynthetic process	-; P-loop containing nucleoside triphosphate hydrolase; Adenylyl-sulfate kinase; Sulphate adenylyltransferase catalytic domain; PUA-like superfamily; ATP-sulfurylase PUA-like domain	PAPSS2	GO:0000103,GO:0001501,GO:0003674,GO:0003824,GO:0004020,GO:0004779,GO:0004781,GO:0005488,GO:0005515,GO:0005575,GO:0005622,GO:0005623,GO:0005634,GO:0005737,GO:0005829,GO:0006082,GO:0006139,GO:0006163,GO:0006164,GO:0006725,GO:0006753,GO:0006790,GO:0006793,GO:0006796,GO:0006807,GO:0006950,GO:0007275,GO:0007596,GO:0007599,GO:0008150,GO:0008152,GO:0009058,GO:0009117,GO:0009150,GO:0009152,GO:0009165,GO:…	kinase	Developmental and reproductive regulation
SL_26_63.0	2.4605	-18.8304	4.54075	-4.14698	3.36888e-05	0.000494713	downregulated	histone kinase activity (H2A-T120 specific)		VPRBP	GO:0000122,GO:0000151,GO:0001650,GO:0001775,GO:0002200,GO:0002376,GO:0002520,GO:0002521,GO:0002562,GO:0003674,GO:0003824,GO:0004672,GO:0004674,GO:0005102,GO:0005488,GO:0005515,GO:0005575,GO:0005622,GO:0005623,GO:0005634,GO:0005730,GO:0005737,GO:0006139,GO:0006259,GO:0006310,GO:0006325,GO:0006355,GO:0006357,GO:0006464,GO:0006468,GO:0006725,GO:0006793,GO:0006796,GO:0006807,GO:0006996,GO:0007275,GO:…	kinase; histone	Developmental and reproductive regulation; Epigenetic regulation / stress memory
SL_26_71.7	3.16759	-29.9295	4.16844	-7.18003	6.96955e-13	6.88462e-11	downregulated	Methyltransferase domain	-; S-adenosyl-L-methionine-dependent methyltransferase superfamily	-	-	methyltransferase	Epigenetic regulation / stress memory
SL_15_52.23	4.56784	-27.1344	4.34507	-6.24488	4.24116e-10	2.38692e-08	downregulated	Methyltransferase domain		-	-	methyltransferase	Epigenetic regulation / stress memory
SL_c1728_0.65	3.94423	-26.1608	5.14957	-5.08018	3.77068e-07	1.01433e-05	downregulated	Methyltransferase domain	-; S-adenosyl-L-methionine-dependent methyltransferase superfamily	-	-	methyltransferase	Epigenetic regulation / stress memory
SL_09_20.17	2.33074	-20.8473	5.17982	-4.02471	5.70457e-05	0.000762733	downregulated	Methyltransferase FkbM domain		-	-	methyltransferase	Epigenetic regulation / stress memory
SL_31_25.20	6.04187	-20.6265	4.1329	-4.99079	6.01329e-07	1.53102e-05	downregulated	dimethylhistidine N-methyltransferase activity	Sulfatase-modifying factor enzyme; DinB-like domain; C-type lectin fold; 5-histidylcysteine sulfoxide synthase; S-adenosyl-L-methionine-dependent methyltransferase superfamily	-	-	methyltransferase	Epigenetic regulation / stress memory
SL_11_35.0	2.96286	-20.1545	5.18062	-3.89037	0.000100093	0.00121517	downregulated	methyltransferase activity	-; Methyltransferase type 11; S-adenosyl-L-methionine-dependent methyltransferase superfamily	-	-	methyltransferase	Epigenetic regulation / stress memory
SL_c1419_0.28	0.697657	-18.4894	5.18929	-3.563	0.000366644	0.00341013	downregulated	Methyltransferase domain	-	-	-	methyltransferase	Epigenetic regulation / stress memory
SL_21_139.10	2.08796	-17.5083	3.47767	-5.03448	4.79135e-07	1.24623e-05	downregulated	Histone H2A	Histone H2A/H2B/H3; Histone H2A; Histone H2A, C-terminal domain; Histone-fold	H2AFY	GO:0000122,GO:0000182,GO:0000228,GO:0000775,GO:0000785,GO:0000786,GO:0000790,GO:0000792,GO:0000793,GO:0000803,GO:0000805,GO:0000976,GO:0000977,GO:0000979,GO:0001012,GO:0001046,GO:0001047,GO:0001067,GO:0001739,GO:0001740,GO:0001932,GO:0001933,GO:0003674,GO:0003676,GO:0003677,GO:0003682,GO:0003690,GO:0004857,GO:0004860,GO:0005488,GO:0005515,GO:0005575,GO:0005622,GO:0005623,GO:0005634,GO:0005654,GO:…	histone	Epigenetic regulation / stress memory
SL_18_50.25	9.33795	-7.26739	2.1945	-3.31164	0.000927492	0.00761757	downregulated	ubiE/COQ5 methyltransferase family	-; Methyltransferase type 11; S-adenosyl-L-methionine-dependent methyltransferase superfamily	-	-	methyltransferase	Epigenetic regulation / stress memory
SL_16_75.8	13.3581	-5.48114	1.60672	-3.41139	0.000646318	0.00556092	downregulated	FtsJ-like methyltransferase		FTSJ2	GO:0000154,GO:0000451,GO:0001510,GO:0003674,GO:0003824,GO:0005575,GO:0005622,GO:0005623,GO:0005634,GO:0005730,GO:0005737,GO:0005739,GO:0005759,GO:0006139,GO:0006364,GO:0006396,GO:0006725,GO:0006807,GO:0008150,GO:0008152,GO:0008168,GO:0008171,GO:0008173,GO:0008283,GO:0008649,GO:0008650,GO:0008757,GO:0009451,GO:0009987,GO:0010467,GO:0016070,GO:0016072,GO:0016436,GO:0016740,GO:0016741,GO:0022613,GO:…	methyltransferase	Epigenetic regulation / stress memory
SL_27_6.23	9.76416	-4.73197	1.6635	-2.84459	0.00444693	0.029751	downregulated	6-O-methylguanine DNA methyltransferase, DNA binding domain	Methylated-DNA-[protein]-cysteine S-methyltransferase, DNA binding; Methylated DNA-protein cysteine methyltransferase, DNA binding domain	-	-	methyltransferase	Epigenetic regulation / stress memory
SL_c1769_4897	336.637	-4.37783	0.793171	-5.51941	3.40145e-08	1.18735e-06	downregulated	5-methyltetrahydropteroyltriglutamate-homocysteine S-methyltransferase activity	Cobalamin-independent methionine synthase MetE, N-terminal; UROD/MetE-like superfamily	-	-	methyltransferase	Epigenetic regulation / stress memory
SL_15_51.12	23.0738	-3.44706	1.16415	-2.961	0.00306641	0.0216529	downregulated	Methyltransferase domain		-	-	methyltransferase	Epigenetic regulation / stress memory
SL_22_100.25	30.7903	-2.01235	0.669479	-3.00585	0.00264837	0.0190508	downregulated	histone acetyltransferase binding	TAFII55 protein, conserved region	TAF7	GO:0000003,GO:0000122,GO:0000123,GO:0000296,GO:0000428,GO:0001067,GO:0001932,GO:0001933,GO:0003006,GO:0003674,GO:0003676,GO:0003677,GO:0003700,GO:0003712,GO:0003713,GO:0005102,GO:0005488,GO:0005515,GO:0005575,GO:0005622,GO:0005623,GO:0005634,GO:0005654,GO:0005667,GO:0005669,GO:0005737,GO:0005794,GO:0006139,GO:0006351,GO:0006352,GO:0006355,GO:0006357,GO:0006366,GO:0006367,GO:0006469,GO:0006725,GO:…	histone; histone acetyltransferase	Epigenetic regulation / stress memory
SL_14_18.1	76.3123	-2.0105	0.687209	-2.9256	0.00343791	0.0239027	downregulated	Methyltransferase domain	-; Methyltransferase type 11; S-adenosyl-L-methionine-dependent methyltransferase superfamily	-	-	methyltransferase	Epigenetic regulation / stress memory
SL_06_4.4	3.35926	-21.7691	5.17968	-4.20279	2.63645e-05	0.000403208	downregulated	response to karrikin	-; S-adenosyl-L-methionine-dependent methyltransferase superfamily; Methyltransferase type 11	-	GO:0005575,GO:0005622,GO:0005623,GO:0005737,GO:0008150,GO:0009507,GO:0009532,GO:0009536,GO:0009570,GO:0009628,GO:0010287,GO:0043226,GO:0043227,GO:0043229,GO:0043231,GO:0044422,GO:0044424,GO:0044434,GO:0044435,GO:0044444,GO:0044446,GO:0044464,GO:0050896,GO:0080167	methyltransferase	Epigenetic regulation / stress memory
SL_19_116.6	52.8478	-2.12186	0.609297	-3.48248	0.000496801	0.00442908	downregulated	-	S-adenosyl-L-methionine-dependent methyltransferase superfamily	-	-	methyltransferase	Epigenetic regulation / stress memory
SL_23_330	815.326	2.08032	0.427226	4.86936	1.1196e-06	2.60813e-05	upregulated	oxidoreductase activity, acting on the CH-CH group of donors	Probable O-methyltransferase UstE-like; 3-oxo-5-alpha-steroid 4-dehydrogenase, C-terminal	-	-	methyltransferase	Epigenetic regulation / stress memory
SL_11_97.11	1.36966	-29.4361	5.157	-5.70798	1.14324e-08	4.46426e-07	downregulated	ubiquitinyl hydrolase activity		-	-	ubiquitin	Heat shock / protein folding
SL_09_95.4	9.76272	-29.2757	3.66298	-7.99233	1.32412e-15	2.34667e-13	downregulated	ubiquitin-protein transferase activity	Regulator of chromosome condensation, RCC1; -; Regulator of chromosome condensation 1/beta-lactamase-inhibitor protein II; IPT domain	-	-	ubiquitin	Heat shock / protein folding
SL_09_96.27	1.70496	-28.0645	5.22399	-5.37224	7.77629e-08	2.49939e-06	downregulated	protein ubiquitination	-; Ankyrin repeat; Ankyrin repeat-containing domain superfamily	-	-	ubiquitin	Heat shock / protein folding
SL_11_13.21	2.04524	-26.9704	5.15055	-5.23641	1.6373e-07	4.868e-06	downregulated	ubiquitin-dependent endocytosis	Immunoglobulin E-set; Arrestin C-terminal-like domain; Arrestin-like, N-terminal	-	GO:0001932,GO:0002029,GO:0002031,GO:0005575,GO:0005622,GO:0005623,GO:0005737,GO:0005829,GO:0005886,GO:0006810,GO:0006897,GO:0006898,GO:0006950,GO:0007154,GO:0008150,GO:0008152,GO:0008277,GO:0009267,GO:0009605,GO:0009966,GO:0009968,GO:0009987,GO:0009991,GO:0010646,GO:0010648,GO:0016020,GO:0016192,GO:0019220,GO:0019222,GO:0022401,GO:0023051,GO:0023057,GO:0023058,GO:0030587,GO:0031152,GO:0031323,GO:…	ubiquitin	Heat shock / protein folding
SL_09_36.13	0.971826	-26.5583	5.15978	-5.14718	2.64435e-07	7.32035e-06	downregulated	ubiquitin protein ligase activity		-	-	ubiquitin	Heat shock / protein folding
SL_28_13128	18.0867	-25.736	2.72862	-9.43187	4.0285e-21	2.20676e-18	downregulated	ubiquitin-protein transferase activity	Armadillo-type fold; Armadillo	-	-	ubiquitin	Heat shock / protein folding
SL_20_43.2	3.35639	-25.6413	5.17968	-4.95036	7.40776e-07	1.8369e-05	downregulated	protein ubiquitination	-; Ankyrin repeat; Ankyrin repeat-containing domain superfamily	-	-	ubiquitin	Heat shock / protein folding
SL_27_89.18	6.3612	-24.6253	3.9413	-6.24803	4.15662e-10	2.36287e-08	downregulated	SCF-dependent proteasomal ubiquitin-dependent protein catabolic process	WD40 repeat; WD40-repeat-containing domain superfamily; G-protein beta WD-40 repeat; -	-	GO:0000003,GO:0000151,GO:0000746,GO:0000747,GO:0003674,GO:0005488,GO:0005515,GO:0005575,GO:0005622,GO:0005623,GO:0006508,GO:0006511,GO:0006807,GO:0007346,GO:0008150,GO:0008152,GO:0009056,GO:0009057,GO:0009987,GO:0010498,GO:0019005,GO:0019538,GO:0019941,GO:0019953,GO:0022414,GO:0030163,GO:0030674,GO:0031145,GO:0031461,GO:0032991,GO:0043161,GO:0043170,GO:0043632,GO:0044237,GO:0044238,GO:0044248,GO:…	ubiquitin	Heat shock / protein folding
SL_09_36.36	2.79572	-21.7429	5.18069	-4.19692	2.7057e-05	0.000410327	downregulated	ubiquitin protein ligase activity		-	-	ubiquitin	Heat shock / protein folding
SL_c1616_0.0	5.68181	-21.6963	4.7735	-4.54515	5.48953e-06	0.000103154	downregulated	protein ubiquitination	Ankyrin repeat-containing domain superfamily; Ankyrin repeat; -	-	-	ubiquitin	Heat shock / protein folding
SL_27_71.9	7.07808	-21.6346	5.17869	-4.17761	2.94586e-05	0.000441562	downregulated	protein ubiquitination	Ankyrin repeat; -; Ankyrin repeat-containing domain superfamily	-	-	ubiquitin	Heat shock / protein folding
SL_c2791_0.4	5.62058	-20.5873	5.17969	-3.97462	7.04918e-05	0.000905413	downregulated	proteasome regulatory particle assembly	-; Ankyrin repeat-containing domain superfamily; Ankyrin repeat	-	-	proteasome	Heat shock / protein folding
SL_23_23.30	5.08736	-20.4402	5.1787	-3.94697	7.91451e-05	0.000994237	downregulated	ubiquitin-protein transferase activity	-; Zinc finger, RING-type	-	-	ubiquitin	Heat shock / protein folding
SL_15_133.9	3.26008	-20.2496	5.18749	-3.90355	9.47922e-05	0.00116016	downregulated	protein folding	-; DnaJ domain; Chaperone J-domain superfamily; HSP40/DnaJ peptide-binding; Chaperone DnaJ, C-terminal	-	-	chaperone; DnaJ; Hsp40; protein folding	Heat shock / protein folding
SL_11_76.12	3.11804	-20.2078	5.18127	-3.90016	9.61282e-05	0.00117175	downregulated	protein ubiquitination	Ankyrin repeat-containing domain superfamily; Ankyrin repeat; -	-	-	ubiquitin	Heat shock / protein folding
SL_24_46.2	2.97774	-19.6152	5.1818	-3.78539	0.000153465	0.00169883	downregulated	post-chaperonin tubulin folding pathway	Coiled-coil domain-containing protein 34/181	-	-	chaperonin	Heat shock / protein folding
SL_10_110.37	2.47961	-19.5255	5.18292	-3.76728	0.000165038	0.00179614	downregulated	ubiquitin-protein transferase activity	Zinc finger, RING-type; -	-	GO:0003674,GO:0005488,GO:0008270,GO:0043167,GO:0043169,GO:0046872,GO:0046914	ubiquitin	Heat shock / protein folding
SL_c666_0.13	1.77001	-18.941	5.18202	-3.65514	0.000257038	0.00254184	downregulated	ubiquitinyl hydrolase activity	Ubiquitin specific protease domain; Peptidase C19, ubiquitin carboxyl-terminal hydrolase; Papain-like cysteine peptidase superfamily	-	GO:0002682,GO:0002683,GO:0002697,GO:0002698,GO:0002700,GO:0002701,GO:0002759,GO:0002784,GO:0002785,GO:0002831,GO:0002832,GO:0002920,GO:0002921,GO:0003674,GO:0003824,GO:0004843,GO:0005488,GO:0005515,GO:0006464,GO:0006508,GO:0006807,GO:0007563,GO:0008150,GO:0008152,GO:0008233,GO:0008234,GO:0008348,GO:0009893,GO:0009894,GO:0009896,GO:0009987,GO:0010604,GO:0010959,GO:0016579,GO:0016787,GO:0019222,GO:…	ubiquitin	Heat shock / protein folding
SL_01_164.1	1.94463	-18.7455	4.6617	-4.02117	5.79087e-05	0.000771987	downregulated	ubiquitin protein ligase activity		-	GO:0000278,GO:0000281,GO:0000910,GO:0003674,GO:0005488,GO:0005515,GO:0005516,GO:0005575,GO:0005622,GO:0005623,GO:0005634,GO:0005737,GO:0005938,GO:0006996,GO:0007010,GO:0007015,GO:0007049,GO:0008150,GO:0009987,GO:0016043,GO:0022402,GO:0030029,GO:0030036,GO:0043226,GO:0043227,GO:0043229,GO:0043231,GO:0044424,GO:0044444,GO:0044464,GO:0051301,GO:0061640,GO:0071840,GO:0071944,GO:0097435,GO:0099568,GO:…	ubiquitin	Heat shock / protein folding
SL_09_28.0	2.45696	-17.5414	3.46017	-5.06953	3.98795e-07	1.06328e-05	downregulated	ubiquitin protein ligase activity		-	-	ubiquitin	Heat shock / protein folding
SL_05_40.8	12.09	-7.83035	2.19547	-3.56659	0.000361658	0.00337865	downregulated	ubiquitin-protein transferase activity	Zinc finger, RING-type; -	RLIM	GO:0000122,GO:0000209,GO:0000578,GO:0001558,GO:0003674,GO:0003676,GO:0003677,GO:0003712,GO:0003714,GO:0003824,GO:0004842,GO:0005102,GO:0005488,GO:0005515,GO:0005575,GO:0005622,GO:0005623,GO:0005634,GO:0005635,GO:0005654,GO:0005737,GO:0005829,GO:0006355,GO:0006357,GO:0006464,GO:0006508,GO:0006511,GO:0006807,GO:0007275,GO:0007389,GO:0007399,GO:0007549,GO:0008134,GO:0008150,GO:0008152,GO:0008361,GO:…	ubiquitin	Heat shock / protein folding
SL_23_11317	12.4156	-6.55162	1.96735	-3.33017	0.000867923	0.00718052	downregulated	protein ubiquitination	WW domain; Ankyrin repeat-containing domain superfamily; Ankyrin repeat; WW domain superfamily; -	-	-	ubiquitin	Heat shock / protein folding
SL_03_79.43	20.7851	-5.80193	1.78818	-3.2446	0.00117616	0.00946213	downregulated	protein ubiquitination	Ankyrin repeat; Ankyrin repeat-containing domain superfamily; -	-	-	ubiquitin	Heat shock / protein folding
SL_c1958_0.3	7.24554	-5.66041	1.97835	-2.86118	0.00422066	0.0285009	downregulated	ubiquitin-protein transferase activity	Regulator of chromosome condensation, RCC1; -; Regulator of chromosome condensation 1/beta-lactamase-inhibitor protein II	-	-	ubiquitin	Heat shock / protein folding
SL_10_18.3	26.6962	-3.64094	1.02573	-3.54962	0.000385789	0.00355812	downregulated	Belongs to the TCP-1 chaperonin family	GroEL-like equatorial domain superfamily; GroEL-like apical domain superfamily	-	-	chaperonin	Heat shock / protein folding
SL_07_126.19	55.2503	-3.46668	0.739527	-4.68769	2.76302e-06	5.68874e-05	downregulated	protein ubiquitination	Lipid desaturase domain	TMEM189	GO:0000151,GO:0000209,GO:0003674,GO:0003824,GO:0004842,GO:0005488,GO:0005515,GO:0005575,GO:0005622,GO:0005623,GO:0005737,GO:0005783,GO:0006464,GO:0006807,GO:0008150,GO:0008152,GO:0009987,GO:0012505,GO:0016020,GO:0016021,GO:0016491,GO:0016567,GO:0016740,GO:0019538,GO:0019787,GO:0019899,GO:0031224,GO:0031371,GO:0031625,GO:0032446,GO:0032991,GO:0035370,GO:0036211,GO:0043170,GO:0043226,GO:0043227,GO:…	ubiquitin	Heat shock / protein folding
SL_23_152.2	30.2522	-2.68454	0.861151	-3.11738	0.00182465	0.0138764	downregulated	Ubiquitin specific protease 1	Papain-like cysteine peptidase superfamily; Peptidase C19, ubiquitin carboxyl-terminal hydrolase; Ubiquitin specific protease domain	USP1	GO:0001501,GO:0003674,GO:0003824,GO:0004175,GO:0004197,GO:0004843,GO:0005575,GO:0005622,GO:0005623,GO:0005634,GO:0005654,GO:0006282,GO:0006464,GO:0006508,GO:0006807,GO:0006950,GO:0006974,GO:0007275,GO:0008150,GO:0008152,GO:0008233,GO:0008234,GO:0009314,GO:0009411,GO:0009416,GO:0009628,GO:0009987,GO:0016579,GO:0016787,GO:0019219,GO:0019222,GO:0019538,GO:0019783,GO:0031323,GO:0031974,GO:0031981,GO:…	ubiquitin	Heat shock / protein folding
SL_09_132.22	1763.49	2.97213	0.424163	7.00705	2.43389e-12	2.17809e-10	upregulated	Belongs to the small heat shock protein (HSP20) family	-; Alpha crystallin/Hsp20 domain; HSP20-like chaperone	-	GO:0005575,GO:0005622,GO:0005623,GO:0005737,GO:0005783,GO:0006950,GO:0008150,GO:0009266,GO:0009408,GO:0009628,GO:0012505,GO:0043226,GO:0043227,GO:0043229,GO:0043231,GO:0044424,GO:0044444,GO:0044464,GO:0050896	HSP20; heat shock protein; chaperone	Heat shock / protein folding
SL_11_133.12	262.91	2.61016	0.705077	3.70195	0.000213949	0.002205	upregulated	Belongs to the small heat shock protein (HSP20) family	Alpha crystallin/Hsp20 domain; -; HSP20-like chaperone	-	-	HSP20; heat shock protein; chaperone	Heat shock / protein folding
SL_07_64.4	211.541	2.22575	0.38007	5.85616	4.73694e-09	2.17334e-07	upregulated	protein transport to vacuole involved in ubiquitin-dependent protein catabolic process via the multivesicular body sorting pathway	F-box-like domain superfamily	-	-	ubiquitin	Heat shock / protein folding
SL_21_17.4	59.5388	2.10922	0.613333	3.43894	0.000583991	0.00510237	upregulated	protein ubiquitination	Kelch repeat type 1; Kelch-type beta propeller	-	-	ubiquitin	Heat shock / protein folding
SL_14_81.26	2.55549	-25.1944	5.18136	-4.86251	1.15906e-06	2.68965e-05	downregulated	zinc finger	Ubiquitin-like domain	ZFAND4	-	ubiquitin	Heat shock / protein folding
SL_10_60.27	8.67466	-17.832	2.91368	-6.12009	9.35246e-10	4.87217e-08	downregulated	cellular component assembly	Tetratricopeptide-like helical domain superfamily; Tetratricopeptide repeat; CS domain; HSP20-like chaperone	-	GO:0003008,GO:0007600,GO:0007605,GO:0008150,GO:0032501,GO:0050877,GO:0050954	HSP20; chaperone	Heat shock / protein folding
SL_30_1967	13.7448	-6.19444	1.95443	-3.16943	0.00152736	0.011953	downregulated	Zinc finger protein	Ubiquitin-like domain superfamily; Zinc finger C2H2-type; Cilium assembly protein DZIP1, N-terminal; Ubiquitin-like domain; -	DZIP1	GO:0000003,GO:0000226,GO:0000902,GO:0000904,GO:0001568,GO:0001578,GO:0001944,GO:0001947,GO:0002009,GO:0003006,GO:0003007,GO:0003143,GO:0005575,GO:0005622,GO:0005623,GO:0005634,GO:0005654,GO:0005737,GO:0005813,GO:0005814,GO:0005815,GO:0005829,GO:0005856,GO:0005929,GO:0006355,GO:0006357,GO:0006606,GO:0006607,GO:0006810,GO:0006886,GO:0006913,GO:0006928,GO:0006935,GO:0006996,GO:0007010,GO:0007017,GO:…	ubiquitin	Heat shock / protein folding
SL_c3953_0.0	68589.8	-2.62528	0.466105	-5.63239	1.77732e-08	6.62444e-07	downregulated	unfolded protein binding	Heat shock protein 70 family; ATPase, nucleotide binding domain	dnaK	GO:0000166,GO:0003674,GO:0005488,GO:0005524,GO:0005575,GO:0005576,GO:0005622,GO:0005623,GO:0005634,GO:0005737,GO:0005739,GO:0006605,GO:0006810,GO:0006886,GO:0006950,GO:0008104,GO:0008144,GO:0008150,GO:0009266,GO:0009408,GO:0009409,GO:0009507,GO:0009526,GO:0009532,GO:0009536,GO:0009570,GO:0009579,GO:0009628,GO:0009941,GO:0010035,GO:0010038,GO:0015031,GO:0015833,GO:0017076,GO:0030554,GO:0031967,GO:…	heat shock protein	Heat shock / protein folding
SL_24_61.23	324.15	-2.18894	0.827691	-2.64463	0.00817795	0.0488518	downregulated	Belongs to the peptidase C19 family	Peptidase C19, ubiquitin carboxyl-terminal hydrolase; Ubiquitin specific protease domain; Papain-like cysteine peptidase superfamily; -	UBP21	-	ubiquitin	Heat shock / protein folding
SL_23_51.1	145.194	-2.1433	0.598761	-3.57955	0.000344182	0.00323377	downregulated	guanyl-nucleotide exchange factor activity	SPRY domain; Drought induced 19 protein type, zinc-binding domain; B30.2/SPRY domain; UBA-like superfamily; HECT, E3 ligase catalytic domain; Regulator of chromosome condensation, RCC1; -; Fibronectin type III superfamily; Concanavalin A-like lectin/glucanase domain superfamily; Fibronectin type III; Regulator of chromosome condensation 1/beta-lactamase-inhibitor protein II; HECT domain; Ubiquiti…	-	-	ubiquitin	Heat shock / protein folding
SL_30_14.0	18049.2	-2.07596	0.345782	-6.00368	1.92889e-09	9.60567e-08	downregulated	ATP binding	-; Heat shock protein 70kD, peptide-binding domain superfamily; ATPase, nucleotide binding domain; Heat shock protein 70 family; Heat shock protein 70kD, C-terminal domain superfamily	-	GO:0005575,GO:0005622,GO:0005623,GO:0005737,GO:0005815,GO:0005829,GO:0005856,GO:0015630,GO:0031982,GO:0043226,GO:0043227,GO:0043228,GO:0043229,GO:0043232,GO:0044422,GO:0044424,GO:0044430,GO:0044444,GO:0044446,GO:0044464	heat shock protein	Heat shock / protein folding
SL_11_132.41	1192.09	2.18295	0.429451	5.0831	3.71315e-07	1.00034e-05	upregulated		-; HSP20-like chaperone			HSP20; chaperone	Heat shock / protein folding
SL_19_34.12	4.93142	-29.1944	4.46095	-6.54442	5.9726e-11	4.08965e-09	downregulated	Histidine kinase	Signal transduction response regulator, receiver domain; -; PAS domain; CheY-like superfamily; Histidine kinase/HSP90-like ATPase; Signal transduction histidine kinase-related protein, C-terminal; Histidine kinase/HSP90-like ATPase superfamily	-	-	HSP90; kinase	Heat shock / protein folding; Developmental and reproductive regulation
SL_04_73.10	3.88235	-20.8589	5.1794	-4.02728	5.64249e-05	0.000755592	downregulated	histone ubiquitination	EF-hand domain; Ubiquitin-conjugating enzyme E2; Ubiquitin-conjugating enzyme/RWD-like; EF-hand domain pair	-	GO:0000003,GO:0000151,GO:0000209,GO:0000228,GO:0000785,GO:0000790,GO:0000792,GO:0003006,GO:0003674,GO:0003824,GO:0004842,GO:0005488,GO:0005515,GO:0005575,GO:0005622,GO:0005623,GO:0005634,GO:0005694,GO:0005737,GO:0006139,GO:0006259,GO:0006281,GO:0006325,GO:0006464,GO:0006508,GO:0006511,GO:0006725,GO:0006807,GO:0006950,GO:0006974,GO:0006996,GO:0007275,GO:0008150,GO:0008152,GO:0009056,GO:0009057,GO:…	ubiquitin; histone	Heat shock / protein folding; Epigenetic regulation / stress memory
SL_27_107.30	1.70206	-29.8345	5.1627	-5.77885	7.52144e-09	3.15464e-07	downregulated	Transmembrane protein 138	Transmembrane protein 138	-	-	membrane protein	Lipid metabolism / membrane protection
SL_28_52.7	3.93744	-29.3939	4.59372	-6.3987	1.56704e-10	9.77924e-09	downregulated	Predicted membrane protein (DUF2306)	Protein of unknown function DUF2306, membrane	-	-	membrane protein	Lipid metabolism / membrane protection
SL_10_12.27	12.0218	-27.6126	3.00038	-9.20304	3.4795e-20	1.74719e-17	downregulated	Transmembrane protein. Source PGD	PKD/REJ-like domain	-	-	membrane protein	Lipid metabolism / membrane protection
SL_01_129.18	3.02809	-19.8427	5.1819	-3.82922	0.000128549	0.00147917	downregulated	Belongs to the peroxisomal membrane protein PXMP2 4 family	Mpv17/PMP22	-	GO:0005575,GO:0005622,GO:0005623,GO:0005737,GO:0044424,GO:0044464	membrane protein	Lipid metabolism / membrane protection
SL_09_136.0	1.85683	-19.7517	5.18273	-3.81106	0.000138371	0.00156628	downregulated	positive regulation of MDA-5 signaling pathway	Ankyrin repeat; -; Ankyrin repeat-containing domain superfamily	-	-	MDA	Lipid metabolism / membrane protection
SL_28_10698	2.17577	-19.1527	5.18242	-3.69571	0.000219275	0.00224326	downregulated	Predicted membrane protein	Uncharacterised protein family, transmembrane-17	-	-	membrane protein	Lipid metabolism / membrane protection
SL_17_20.3	14.1129	-6.51923	1.67801	-3.88509	0.000102292	0.00123276	downregulated	Phospholipase lecithinase hemolysin	-	-	-	phospholipase	Lipid metabolism / membrane protection
SL_14_64.45	22.1289	-4.96969	1.34659	-3.69057	0.000223752	0.00227618	downregulated	Transmembrane protein. Source PGD	-; Regulator of chromosome condensation, RCC1; Regulator of chromosome condensation 1/beta-lactamase-inhibitor protein II; BTB/POZ domain; SKP1/BTB/POZ domain superfamily	-	-	membrane protein	Lipid metabolism / membrane protection
SL_c2690_0.1	24.563	-4.04088	1.02211	-3.95348	7.70238e-05	0.000974827	downregulated	Phosphatidylinositol-specific phospholipase C, X domain	PLC-like phosphodiesterase, TIM beta/alpha-barrel domain superfamily; -	-	-	phospholipase	Lipid metabolism / membrane protection
SL_15_9.10	66.8964	3.50346	1.0769	3.25328	0.00114079	0.0092063	upregulated	phospholipase A1 activity	Alpha/Beta hydrolase fold; -; Fungal lipase-like domain	-	GO:0005575,GO:0005576,GO:0005615,GO:0044421	phospholipase	Lipid metabolism / membrane protection
SL_19_137.0	3.02112	-29.0905	5.15891	-5.63888	1.71157e-08	6.39257e-07	downregulated		Polymorphic outer membrane protein repeat			membrane protein	Lipid metabolism / membrane protection
SL_c1582_0.13	4.75553	-26.5187	5.14157	-5.1577	2.50002e-07	6.98499e-06	downregulated	-	Polymorphic outer membrane protein repeat	-	-	membrane protein	Lipid metabolism / membrane protection
SL_20_30.13	2.06634	-24.9803	5.18509	-4.81772	1.45208e-06	3.2689e-05	downregulated		Polymorphic outer membrane protein repeat			membrane protein	Lipid metabolism / membrane protection
SL_18_11.1	1.76261	-24.7771	5.17992	-4.7833	1.72443e-06	3.82486e-05	downregulated	oxidoreductase activity, acting on single donors with incorporation of molecular oxygen, incorporation of two atoms of oxygen	Lipoxygenase, C-terminal; Lipoxigenase, C-terminal domain superfamily	-	-	lipoxygenase	Lipid metabolism / membrane protection
SL_07_52.10	3.78061	-23.3302	4.49414	-5.19126	2.08878e-07	5.99726e-06	downregulated	-	Polymorphic outer membrane protein repeat	-	-	membrane protein	Lipid metabolism / membrane protection
SL_10_89.15	4.43234	-23.2973	4.70851	-4.94792	7.5009e-07	1.85745e-05	downregulated	-	Polymorphic outer membrane protein repeat	-	-	membrane protein	Lipid metabolism / membrane protection
SL_27_93.10	3.58975	-23.0925	5.17987	-4.45813	8.26791e-06	0.000147979	downregulated	oxidoreductase activity, acting on single donors with incorporation of molecular oxygen, incorporation of two atoms of oxygen	Lipoxygenase, C-terminal; Lipoxigenase, C-terminal domain superfamily	-	-	lipoxygenase	Lipid metabolism / membrane protection
SL_18_11.0	2.93715	-22.846	3.68332	-6.20254	5.55574e-10	3.05262e-08	downregulated	oxidoreductase activity, acting on single donors with incorporation of molecular oxygen, incorporation of two atoms of oxygen	Lipoxygenase, C-terminal; Lipoxigenase, C-terminal domain superfamily	-	-	lipoxygenase	Lipid metabolism / membrane protection
SL_c1053_0.0	2.94172	-22.3753	5.17953	-4.31994	1.56069e-05	0.000256711	downregulated		Polymorphic outer membrane protein repeat			membrane protein	Lipid metabolism / membrane protection
SL_20_10.1	8.24394	-21.0643	4.16683	-5.05523	4.29864e-07	1.1344e-05	downregulated	-	Polymorphic outer membrane protein repeat	-	-	membrane protein	Lipid metabolism / membrane protection
SL_06_48.0	9.50106	-7.07397	2.45576	-2.88056	0.00396968	0.0270282	downregulated	-	Polymorphic outer membrane protein repeat	-	-	membrane protein	Lipid metabolism / membrane protection
SL_02_71.4	6.5371	-29.9961	4.23054	-7.09037	1.33759e-12	1.23963e-10	downregulated		Pectin lyase fold/virulence factor; Polymorphic outer membrane protein repeat			membrane protein; pectin lyase	Lipid metabolism / membrane protection; Cell wall remodelling / growth regulation
SL_09_8.3	4.78061	-28.6544	4.33195	-6.61467	3.72375e-11	2.65016e-09	downregulated	-	Pectin lyase fold/virulence factor; Polymorphic outer membrane protein repeat; Parallel beta-helix repeat	-	-	membrane protein; pectin lyase	Lipid metabolism / membrane protection; Cell wall remodelling / growth regulation
SL_c708_1.19	14.1379	-28.1537	2.81857	-9.98866	1.70876e-23	1.71607e-20	downregulated		Polymorphic outer membrane protein repeat; Pectin lyase fold/virulence factor			membrane protein; pectin lyase	Lipid metabolism / membrane protection; Cell wall remodelling / growth regulation
SL_20_10.0	5.17636	-26.4256	5.14017	-5.141	2.73282e-07	7.55369e-06	downregulated	-	Polymorphic outer membrane protein repeat; Pectin lyase fold/virulence factor	-	-	membrane protein; pectin lyase	Lipid metabolism / membrane protection; Cell wall remodelling / growth regulation
SL_09_0.9	6.02654	-24.9345	4.99705	-4.98985	6.04275e-07	1.5342e-05	downregulated	-	Pectin lyase fold/virulence factor; Polymorphic outer membrane protein repeat	-	-	membrane protein; pectin lyase	Lipid metabolism / membrane protection; Cell wall remodelling / growth regulation
SL_c350_0.4	3.11167	-24.8502	5.13987	-4.83479	1.33287e-06	3.04221e-05	downregulated	-	Polymorphic outer membrane protein repeat; Pectin lyase fold/virulence factor	-	-	membrane protein; pectin lyase	Lipid metabolism / membrane protection; Cell wall remodelling / growth regulation
SL_06_121.0	5.21767	-23.7343	5.1784	-4.58332	4.57658e-06	8.85769e-05	downregulated	-	Pectin lyase fold/virulence factor; Parallel beta-helix repeat; Polymorphic outer membrane protein repeat	-	-	membrane protein; pectin lyase	Lipid metabolism / membrane protection; Cell wall remodelling / growth regulation
SL_20_34.28	6.10691	-22.9048	5.17801	-4.42347	9.71296e-06	0.000169972	downregulated	-	Polymorphic outer membrane protein repeat; Pectin lyase fold/virulence factor	-	-	membrane protein; pectin lyase	Lipid metabolism / membrane protection; Cell wall remodelling / growth regulation
SL_20_30.3	1.12913	-22.6027	5.18707	-4.35751	1.3155e-05	0.000222475	downregulated	-	Pectin lyase fold/virulence factor; Polymorphic outer membrane protein repeat	-	-	membrane protein; pectin lyase	Lipid metabolism / membrane protection; Cell wall remodelling / growth regulation
SL_20_4.5	4.08669	-21.2929	5.18003	-4.11057	3.94684e-05	0.000563563	downregulated	-	Pectin lyase fold/virulence factor; Polymorphic outer membrane protein repeat; Parallel beta-helix repeat	-	-	membrane protein; pectin lyase	Lipid metabolism / membrane protection; Cell wall remodelling / growth regulation
SL_25_34.4	5.92777	-19.9221	4.3871	-4.54107	5.597e-06	0.000104908	downregulated	C-terminal domain of CHU protein family	Polymorphic outer membrane protein repeat; Pectin lyase fold/virulence factor	-	-	membrane protein; pectin lyase	Lipid metabolism / membrane protection; Cell wall remodelling / growth regulation
SL_13_32.6	2.4146	-19.8881	5.1821	-3.83784	0.00012412	0.00143369	downregulated	-	Pectin lyase fold/virulence factor; Polymorphic outer membrane protein repeat	-	-	membrane protein; pectin lyase	Lipid metabolism / membrane protection; Cell wall remodelling / growth regulation
SL_21_6.17	15.8769	-8.23424	2.28495	-3.60369	0.000313731	0.00298019	downregulated	-	Pectin lyase fold/virulence factor; Polymorphic outer membrane protein repeat	-	-	membrane protein; pectin lyase	Lipid metabolism / membrane protection; Cell wall remodelling / growth regulation
SL_20_36.2	23.6463	-7.9972	1.74334	-4.58729	4.49033e-06	8.70941e-05	downregulated	-	Pectin lyase fold/virulence factor; Polymorphic outer membrane protein repeat	-	-	membrane protein; pectin lyase	Lipid metabolism / membrane protection; Cell wall remodelling / growth regulation
SL_c1803_0.4	10.5929	-7.03865	2.58238	-2.72564	0.00641764	0.0401981	downregulated	-	Polymorphic outer membrane protein repeat; Pectin lyase fold/virulence factor; Parallel beta-helix repeat	-	-	membrane protein; pectin lyase	Lipid metabolism / membrane protection; Cell wall remodelling / growth regulation
SL_02_162.21	12.3532	-6.98515	1.67265	-4.1761	2.96554e-05	0.000443776	downregulated	-	Pectin lyase fold/virulence factor; Polymorphic outer membrane protein repeat	-	-	membrane protein; pectin lyase	Lipid metabolism / membrane protection; Cell wall remodelling / growth regulation
SL_02_162.10	16.7086	-6.84575	2.17538	-3.14692	0.00164998	0.0127355	downregulated	-	Polymorphic outer membrane protein repeat; Pectin lyase fold/virulence factor	-	-	membrane protein; pectin lyase	Lipid metabolism / membrane protection; Cell wall remodelling / growth regulation
SL_30_17.18	19.9116	-4.69639	1.69718	-2.76717	0.00565453	0.0362857	downregulated	-	Polymorphic outer membrane protein repeat; Pectin lyase fold/virulence factor	-	-	membrane protein; pectin lyase	Lipid metabolism / membrane protection; Cell wall remodelling / growth regulation
SL_c708_1.22	26.7041	-3.51314	1.21307	-2.89607	0.00377868	0.0259132	downregulated	-	Pectin lyase fold/virulence factor; Polymorphic outer membrane protein repeat; Parallel beta-helix repeat	-	-	membrane protein; pectin lyase	Lipid metabolism / membrane protection; Cell wall remodelling / growth regulation
SL_21_21.24	4.58727	-24.0428	5.17806	-4.64321	3.43038e-06	6.92088e-05	downregulated	catalase activity		katG	GO:0000003,GO:0000302,GO:0003674,GO:0003824,GO:0004096,GO:0004601,GO:0005488,GO:0005575,GO:0005576,GO:0005622,GO:0005623,GO:0005737,GO:0005829,GO:0006950,GO:0006979,GO:0007154,GO:0008150,GO:0008152,GO:0009056,GO:0009266,GO:0009267,GO:0009408,GO:0009605,GO:0009628,GO:0009636,GO:0009987,GO:0009991,GO:0010035,GO:0016209,GO:0016491,GO:0016684,GO:0016999,GO:0017001,GO:0017144,GO:0019953,GO:0020037,GO:…	catalase	Oxidative stress / ROS detoxification
SL_21_21.35	1.89387	-19.7729	5.18498	-3.8135	0.000137014	0.0015548	downregulated	catalase activity		katG	GO:0000003,GO:0000302,GO:0003674,GO:0003824,GO:0004096,GO:0004601,GO:0005488,GO:0005575,GO:0005576,GO:0005622,GO:0005623,GO:0005737,GO:0005829,GO:0006950,GO:0006979,GO:0007154,GO:0008150,GO:0008152,GO:0009056,GO:0009266,GO:0009267,GO:0009408,GO:0009605,GO:0009628,GO:0009636,GO:0009987,GO:0009991,GO:0010035,GO:0016209,GO:0016491,GO:0016684,GO:0016999,GO:0017001,GO:0017144,GO:0019953,GO:0020037,GO:…	catalase	Oxidative stress / ROS detoxification
SL_23_153.13	4.93727	-29.9971	3.82315	-7.84617	4.28938e-15	6.74253e-13	downregulated	FAM194 protein	Thioredoxin-like superfamily; -; FAM194, C-terminal	-	-	thioredoxin; redox	Oxidative stress / ROS detoxification
SL_c350_0.1	1.8514	-21.545	5.18302	-4.15685	3.22667e-05	0.000476151	downregulated	guanyl-nucleotide exchange factor activity	Glutathione S-transferase, C-terminal-like; Glutathione S-transferase, C-terminal domain superfamily; Glutathione S-transferase, C-terminal	-	GO:0008150,GO:0010033,GO:0014070,GO:0042221,GO:0042493,GO:0045472,GO:0046677,GO:0050896,GO:0097327,GO:1901654,GO:1901700,GO:1904643	glutathione S-transferase	Oxidative stress / ROS detoxification
SL_28_50.11	1.05458	-21.49	5.19919	-4.13333	3.57537e-05	0.000518716	downregulated		Thioredoxin-like superfamily			thioredoxin; redox	Oxidative stress / ROS detoxification
SL_14_55.1	4.69265	-20.6547	5.22268	-3.9548	7.66001e-05	0.000972066	downregulated	intramolecular oxidoreductase activity, transposing S-S bonds	-; Thioredoxin-like superfamily	-	-	thioredoxin; redox	Oxidative stress / ROS detoxification
SL_21_50.6	5.05349	-20.2791	2.90753	-6.97471	3.06512e-12	2.68972e-10	downregulated	Source PGD	Multicopper oxidase, C-terminal; Cupredoxin	-	-	oxidase; redox	Oxidative stress / ROS detoxification
SL_05_27.16	3.35016	-20.1823	5.18082	-3.89558	9.79628e-05	0.00119251	downregulated	Multicopper oxidase	Cupredoxin; Multicopper oxidase, N-terminal	-	-	oxidase; redox	Oxidative stress / ROS detoxification
SL_c2491_0.9	1.09824	-19.9635	5.18231	-3.85225	0.000117039	0.00137385	downregulated	guanyl-nucleotide exchange factor activity	Glutathione S-transferase, C-terminal domain superfamily; Glutathione S-transferase, C-terminal-like; Glutathione S-transferase, C-terminal	-	GO:0008150,GO:0010033,GO:0014070,GO:0042221,GO:0042493,GO:0045472,GO:0046677,GO:0050896,GO:0097327,GO:1901654,GO:1901700,GO:1904643	glutathione S-transferase	Oxidative stress / ROS detoxification
SL_c350_2.4	0.891961	-19.581	5.19169	-3.77161	0.000162201	0.0017751	downregulated	guanyl-nucleotide exchange factor activity	Glutathione S-transferase, C-terminal-like; Glutathione S-transferase, C-terminal; Glutathione S-transferase, C-terminal domain superfamily	-	GO:0008150,GO:0010033,GO:0014070,GO:0042221,GO:0042493,GO:0045472,GO:0046677,GO:0050896,GO:0097327,GO:1901654,GO:1901700,GO:1904643	glutathione S-transferase	Oxidative stress / ROS detoxification
SL_28_50.21	1.30073	-19.0749	5.18664	-3.6777	0.000235348	0.00236881	downregulated	tRNA 5'-leader removal	Thioredoxin-like fold; -; Thioredoxin-like superfamily	-	-	thioredoxin; redox	Oxidative stress / ROS detoxification
SL_03_38.2	6.51948	-24.2791	5.14831	-4.71594	2.40594e-06	5.0868e-05	downregulated	peroxidase activity	Haem peroxidase, animal-type; Haem peroxidase superfamily; -	-	-	oxidase	Oxidative stress / ROS detoxification
SL_17_59.6	19.9221	-6.10872	2.00329	-3.04934	0.00229347	0.0167715	downregulated	D-arabinono-1,4-lactone oxidase activity	FAD-binding, type PCMH-like superfamily; FAD linked oxidase, N-terminal; FAD-binding domain, PCMH-type	-	-	oxidase	Oxidative stress / ROS detoxification
SL_22_55.8	16.6984	-5.34282	1.64712	-3.24373	0.00117975	0.00948677	downregulated	Formylglycine-generating oxidase activity	Sulfatase-modifying factor enzyme; C-type lectin fold	SUMF1	GO:0003674,GO:0003824,GO:0005488,GO:0005507,GO:0005515,GO:0005575,GO:0005622,GO:0005623,GO:0005737,GO:0005783,GO:0005788,GO:0006464,GO:0006629,GO:0006643,GO:0006664,GO:0006665,GO:0006687,GO:0006807,GO:0008150,GO:0008152,GO:0009987,GO:0012505,GO:0016491,GO:0016667,GO:0016670,GO:0018158,GO:0019538,GO:0031974,GO:0036211,GO:0042802,GO:0042803,GO:0043167,GO:0043169,GO:0043170,GO:0043226,GO:0043227,GO:…	oxidase	Oxidative stress / ROS detoxification
SL_c2256_6956	256.518	2.48198	0.301964	8.21948	2.04393e-16	4.39858e-14	upregulated	NADPH-adrenodoxin reductase activity	-; FAD/NAD(P)-binding domain superfamily; NADH:flavin oxidoreductase/NADH oxidase, N-terminal; FAD/NAD(P)-binding domain	-	-	oxidase	Oxidative stress / ROS detoxification
SL_05_16447	1868.08	2.17065	0.394726	5.49913	3.81673e-08	1.30672e-06	upregulated	long-chain-acyl-CoA dehydrogenase activity	Acyl-CoA dehydrogenase/oxidase C-terminal; Acyl-CoA dehydrogenase/oxidase, N-terminal; Acyl-CoA dehydrogenase/oxidase, N-terminal and middle domain superfamily; Acyl-CoA dehydrogenase, C-terminal, bacterial type; Acyl-CoA dehydrogenase-like, C-terminal	-	-	oxidase	Oxidative stress / ROS detoxification
SL_18_75.18	4.25776	-28.5282	5.14977	-5.53971	3.02973e-08	1.08025e-06	downregulated	-	Phosphatidic acid phosphatase type 2/haloperoxidase superfamily	-	-	oxidase; phosphatase	Oxidative stress / ROS detoxification; Developmental and reproductive regulation
SL_18_15402	5.92821	-26.7499	4.73818	-5.6456	1.64601e-08	6.16489e-07	downregulated	-	Phosphatidic acid phosphatase type 2/haloperoxidase superfamily	-	-	oxidase; phosphatase	Oxidative stress / ROS detoxification; Developmental and reproductive regulation
SL_09_137.17	4.22114	-19.5047	3.96443	-4.91992	8.65784e-07	2.10078e-05	downregulated	-	Phosphatidic acid phosphatase type 2/haloperoxidase superfamily	-	-	oxidase; phosphatase	Oxidative stress / ROS detoxification; Developmental and reproductive regulation
SL_18_76.8	47.2617	3.92092	1.25045	3.13561	0.00171497	0.0131558	upregulated	-	Phosphatidic acid phosphatase type 2/haloperoxidase superfamily	-	-	oxidase; phosphatase	Oxidative stress / ROS detoxification; Developmental and reproductive regulation
SL_20_38.17	87.758	3.38567	1.07977	3.13555	0.00171535	0.0131558	upregulated	-	Phosphatidic acid phosphatase type 2/haloperoxidase superfamily	-	-	oxidase; phosphatase	Oxidative stress / ROS detoxification; Developmental and reproductive regulation
SL_19_50.20	282.882	2.50302	0.513007	4.87912	1.0656e-06	2.51474e-05	upregulated	-	-; Phosphatidic acid phosphatase type 2/haloperoxidase superfamily	-	-	oxidase; phosphatase	Oxidative stress / ROS detoxification; Developmental and reproductive regulation
SL_24_29.3	4.59456	-26.0551	3.8975	-6.68507	2.30818e-11	1.72417e-09	downregulated	oxidoreductase activity, acting on NAD(P)H, oxygen as acceptor	Ferredoxin-NADP reductase (FNR), nucleotide-binding domain; Riboflavin synthase-like beta-barrel; FAD-binding 8; Ferric reductase, NAD binding domain; -	-	-	redox; ferredoxin	Oxidative stress / ROS detoxification; Photosynthesis / PSII protection
SL_03_24.41	1.53158	-18.9252	5.18525	-3.64982	0.000262426	0.00258381	downregulated	xanthine catabolic process	2Fe-2S ferredoxin-like superfamily; 2Fe-2S ferredoxin-type iron-sulfur binding domain	XDH	GO:0000166,GO:0000302,GO:0001932,GO:0001933,GO:0001934,GO:0001936,GO:0001937,GO:0002197,GO:0002237,GO:0003674,GO:0003824,GO:0004854,GO:0004855,GO:0005488,GO:0005515,GO:0005575,GO:0005576,GO:0005615,GO:0005622,GO:0005623,GO:0005737,GO:0005777,GO:0005783,GO:0005829,GO:0006082,GO:0006139,GO:0006144,GO:0006145,GO:0006150,GO:0006163,GO:0006195,GO:0006725,GO:0006753,GO:0006793,GO:0006796,GO:0006807,GO:…	redox; ferredoxin	Oxidative stress / ROS detoxification; Photosynthesis / PSII protection
SL_c2322_0.2	16.0163	-7.35027	2.07859	-3.53617	0.000405966	0.00372709	downregulated	oxidoreductase activity, acting on NAD(P)H, oxygen as acceptor	-; FAD-binding 8; Ferredoxin-NADP reductase (FNR), nucleotide-binding domain; Ferric reductase, NAD binding domain; Riboflavin synthase-like beta-barrel	-	-	redox; ferredoxin	Oxidative stress / ROS detoxification; Photosynthesis / PSII protection
SL_24_33.15	16.7695	-7.12549	1.88	-3.79015	0.000150559	0.00167383	downregulated	oxidoreductase activity, acting on NAD(P)H, oxygen as acceptor	Ferredoxin-NADP reductase (FNR), nucleotide-binding domain; FAD-binding domain, ferredoxin reductase-type; Riboflavin synthase-like beta-barrel; -; Ferric reductase, NAD binding domain; FAD-binding 8	-	-	redox; ferredoxin	Oxidative stress / ROS detoxification; Photosynthesis / PSII protection
SL_16_103.3	22.4841	-5.75497	2.1151	-2.72089	0.00651057	0.0407237	downregulated	COG0369 Sulfite reductase, alpha subunit (flavoprotein)	Nitric oxide synthase, N-terminal; Flavodoxin-like; Riboflavin synthase-like beta-barrel; Myoglobin-like, M family globin domain; Flavodoxin/nitric oxide synthase; Sulfite reductase [NADPH] flavoprotein alpha-component-like, FAD-binding; Nitric oxide synthase, N-terminal domain superfamily; Globin-like superfamily; Ferredoxin-NADP reductase (FNR), nucleotide-binding domain; Globin; Oxidoreductase…	-	-	redox; ferredoxin	Oxidative stress / ROS detoxification; Photosynthesis / PSII protection
SL_c1134_0.3	123.472	-2.27912	0.732381	-3.11194	0.00185863	0.0140756	downregulated	oxidoreductase activity, acting on NAD(P)H, oxygen as acceptor	-; Ferric reductase, NAD binding domain; Riboflavin synthase-like beta-barrel; Ferric reductase transmembrane component-like domain; Ferredoxin-NADP reductase (FNR), nucleotide-binding domain; FAD-binding 8; FAD-binding domain, ferredoxin reductase-type	FRO1	GO:0000293,GO:0003674,GO:0003824,GO:0005575,GO:0005622,GO:0005623,GO:0005737,GO:0005739,GO:0005886,GO:0006091,GO:0006810,GO:0008150,GO:0008152,GO:0009314,GO:0009416,GO:0009507,GO:0009536,GO:0009605,GO:0009607,GO:0009617,GO:0009628,GO:0009767,GO:0009987,GO:0015688,GO:0015979,GO:0016020,GO:0016491,GO:0016722,GO:0016723,GO:0019684,GO:0022900,GO:0042592,GO:0043207,GO:0043226,GO:0043227,GO:0043229,GO:…	redox; ferredoxin	Oxidative stress / ROS detoxification; Photosynthesis / PSII protection
SL_24_2.18	153.52	2.5616	0.70197	3.64916	0.000263104	0.00258908	upregulated	oxidoreductase activity, acting on NAD(P)H, oxygen as acceptor	Ferric reductase, NAD binding domain; -; Ferredoxin-NADP reductase (FNR), nucleotide-binding domain; FAD-binding 8; Riboflavin synthase-like beta-barrel	-	-	redox; ferredoxin	Oxidative stress / ROS detoxification; Photosynthesis / PSII protection
SL_23_51.61	7.49669	-26.0426	3.62513	-7.1839	6.77515e-13	6.72936e-11	downregulated	NADPH-hemoprotein reductase activity	Flavodoxin/nitric oxide synthase; Ferredoxin-NADP reductase (FNR), nucleotide-binding domain; Sulfite reductase [NADPH] flavoprotein alpha-component-like, FAD-binding; Oxidoreductase FAD/NAD(P)-binding; Flavoprotein-like superfamily; Flavodoxin-like; Flavoprotein pyridine nucleotide cytochrome reductase; FAD-binding domain, ferredoxin reductase-type; Riboflavin synthase-like beta-barrel	cprA	GO:0000003,GO:0000166,GO:0001101,GO:0001505,GO:0003006,GO:0003420,GO:0003674,GO:0003824,GO:0003958,GO:0004128,GO:0005488,GO:0005515,GO:0005575,GO:0005622,GO:0005623,GO:0005737,GO:0005739,GO:0005740,GO:0005741,GO:0005783,GO:0005789,GO:0005829,GO:0006066,GO:0006082,GO:0006091,GO:0006464,GO:0006473,GO:0006475,GO:0006575,GO:0006577,GO:0006629,GO:0006631,GO:0006694,GO:0006696,GO:0006723,GO:0006725,GO:…	redox; ferredoxin; cytochrome	Oxidative stress / ROS detoxification; Photosynthesis / PSII protection
SL_03_51.2	9.29433	-26.7895	2.76627	-9.68434	3.51466e-22	2.44363e-19	downregulated	peroxidase activity	-; Haem peroxidase, animal-type; DOMON domain; Cytochrome b5-like heme/steroid binding domain; Haem peroxidase superfamily; Cytochrome b561/ferric reductase transmembrane; Cytochrome b5-like heme/steroid binding domain superfamily	-	-	oxidase; cytochrome	Oxidative stress / ROS detoxification; Photosynthesis / PSII protection
SL_25_91.11	6.5974	-29.9093	5.00914	-5.97095	2.35882e-09	1.15244e-07	downregulated	Belongs to the cytochrome P450 family	Cytochrome P450; Cytochrome P450 superfamily	-	GO:0003674,GO:0003824,GO:0004497,GO:0006629,GO:0008150,GO:0008152,GO:0008202,GO:0016125,GO:0016491,GO:0044238,GO:0055114,GO:0071704,GO:1901360,GO:1901615	cytochrome	Photosynthesis / PSII protection
SL_25_92.8	2.80344	-27.638	5.18566	-5.3297	9.83764e-08	3.09817e-06	downregulated	cytochrome P450	Cytochrome P450 superfamily; Cytochrome P450	-	-	cytochrome	Photosynthesis / PSII protection
SL_25_94.6	288.894	-4.03565	0.56825	-7.10189	1.23063e-12	1.14671e-10	downregulated	Belongs to the cytochrome P450 family	Cytochrome P450 superfamily	CYP8B1	GO:0003674,GO:0003824,GO:0004497,GO:0005488,GO:0005575,GO:0005622,GO:0005623,GO:0005737,GO:0005783,GO:0005789,GO:0006082,GO:0006629,GO:0006694,GO:0006699,GO:0008144,GO:0008150,GO:0008152,GO:0008202,GO:0008206,GO:0008395,GO:0008397,GO:0008610,GO:0009058,GO:0009987,GO:0012505,GO:0016020,GO:0016053,GO:0016125,GO:0016491,GO:0016705,GO:0016709,GO:0019752,GO:0019825,GO:0031090,GO:0031984,GO:0032787,GO:…	cytochrome	Photosynthesis / PSII protection
SL_27_119.16	6.02062	-25.106	3.98341	-6.30265	2.92591e-10	1.7117e-08	downregulated	iron ion binding	Cytochrome P450; Cytochrome P450 superfamily; Cytochrome P450, E-class, group IV	CYP26A1	GO:0000003,GO:0000226,GO:0000280,GO:0000902,GO:0000904,GO:0001101,GO:0001501,GO:0001523,GO:0001568,GO:0001578,GO:0001655,GO:0001709,GO:0001756,GO:0001767,GO:0001768,GO:0001775,GO:0001822,GO:0001944,GO:0001972,GO:0002376,GO:0002682,GO:0002694,GO:0003002,GO:0003006,GO:0003007,GO:0003131,GO:0003151,GO:0003674,GO:0003824,GO:0004497,GO:0005488,GO:0005501,GO:0005575,GO:0005622,GO:0005623,GO:0005737,GO:…	cytochrome	Photosynthesis / PSII protection
SL_25_94.5	4.96331	-23.6298	4.91578	-4.80694	1.53261e-06	3.44589e-05	downregulated		Cytochrome P450 superfamily; Cytochrome P450			cytochrome	Photosynthesis / PSII protection
SL_04_154.22	3.13582	-21.5887	4.8157	-4.48298	7.36075e-06	0.000133308	downregulated	protein transport	Chloroplast protein import component Tic20	-	GO:0005575,GO:0005622,GO:0005623,GO:0005737,GO:0005739,GO:0009507,GO:0009526,GO:0009528,GO:0009534,GO:0009535,GO:0009536,GO:0009579,GO:0009706,GO:0009941,GO:0016020,GO:0019866,GO:0031090,GO:0031967,GO:0031969,GO:0031975,GO:0031976,GO:0031984,GO:0034357,GO:0042170,GO:0042651,GO:0043226,GO:0043227,GO:0043229,GO:0043231,GO:0044422,GO:0044424,GO:0044434,GO:0044435,GO:0044436,GO:0044444,GO:0044446,GO:…	chloroplast	Photosynthesis / PSII protection
SL_c4157_0.1	0.954045	-18.9339	5.18744	-3.64995	0.000262296	0.00258381	downregulated	protein transport	Chloroplast protein import component Tic20	-	GO:0005575,GO:0005622,GO:0005623,GO:0005737,GO:0005739,GO:0009507,GO:0009526,GO:0009528,GO:0009534,GO:0009535,GO:0009536,GO:0009579,GO:0009706,GO:0009941,GO:0016020,GO:0019866,GO:0031090,GO:0031967,GO:0031969,GO:0031975,GO:0031976,GO:0031984,GO:0034357,GO:0042170,GO:0042651,GO:0043226,GO:0043227,GO:0043229,GO:0043231,GO:0044422,GO:0044424,GO:0044434,GO:0044435,GO:0044436,GO:0044444,GO:0044446,GO:…	chloroplast	Photosynthesis / PSII protection
SL_22_40.5	3.53056	-29.9207	5.17908	-5.77723	7.59413e-09	3.17042e-07	downregulated	Sodium-dependent glucose transporter	MFS transporter superfamily	KIAA1919	GO:0003674,GO:0005215,GO:0005355,GO:0006810,GO:0008150,GO:0008643,GO:0008645,GO:0015144,GO:0015145,GO:0015149,GO:0015749,GO:0022857,GO:0034219,GO:0051119,GO:0051179,GO:0051234,GO:0055085,GO:0071702,GO:1904659
SL_29_7157	2.83788	-19.9032	5.18072	-3.84179	0.00012214	0.00141353	downregulated	calcium, potassium:sodium antiporter activity	-; Sodium/potassium/calcium exchanger; Sodium/calcium exchanger protein; Sodium/calcium exchanger membrane region	-	-
SL_01_140.1	8.48872	-30	3.93433	-7.62519	2.43678e-14	3.312e-12	downregulated	Source PGD	Papain-like cysteine peptidase superfamily	-	-
SL_02_168.21	8.90124	-30	3.54652	-8.45899	2.69702e-17	7.06579e-15	downregulated
SL_06_2.3	5.83583	-30	4.88176	-6.14533	7.97995e-10	4.20564e-08	downregulated
SL_08_149.21	5.27179	-30	4.41776	-6.79077	1.11533e-11	8.92117e-10	downregulated	-		-	-
SL_10_2774	5.61984	-30	4.97122	-6.03474	1.59219e-09	8.01729e-08	downregulated		IQ motif, EF-hand binding site
SL_18_54.30	10.994	-30	2.45437	-12.2231	2.33961e-34	2.11465e-30	downregulated
SL_26_45.32	9.97291	-30	2.90173	-10.3386	4.71152e-25	7.09751e-22	downregulated	-		-	-
SL_17_104.19	6.84898	-29.9998	3.82596	-7.84111	4.46594e-15	6.95955e-13	downregulated	TNF receptor associated factor 4. Source PGD	Zinc finger, TRAF-type; -	-	-
SL_04_137.20	23.1537	-29.9997	4.5505	-6.59262	4.32119e-11	3.05133e-09	downregulated	detection of mechanical stimulus	PKD/REJ-like domain; REJ domain; IQ motif, EF-hand binding site	-	-
SL_08_84.17	16.4448	-29.9997	2.61539	-11.4705	1.85636e-30	1.11858e-26	downregulated
SL_15_115.15	12.9215	-29.9992	2.89933	-10.3469	4.32076e-25	7.09751e-22	downregulated	F-box LRR-repeat protein	IQ motif, EF-hand binding site; -; WW domain; Leucine-rich repeat; Leucine-rich repeat, cysteine-containing subtype	-	-
SL_15_116.0	21.234	-29.9991	2.68748	-11.1626	6.21681e-29	1.87302e-25	downregulated		Quinoprotein alcohol dehydrogenase-like superfamily
SL_c448_2.14	7.2494	-29.9989	3.52215	-8.51722	1.63426e-17	4.6893e-15	downregulated
SL_27_110.27	2.2119	-29.9989	4.41755	-6.79084	1.11481e-11	8.92117e-10	downregulated	Metallo-peptidase family M12B Reprolysin-like		-	-
SL_28_63.18	12.0663	-29.9986	5.14142	-5.83469	5.389e-09	2.41729e-07	downregulated
SL_10_180.18	7.87514	-29.9986	3.34167	-8.97713	2.77927e-19	1.19621e-16	downregulated	EF-hand, calcium binding motif	EF-hand domain pair; EF-hand domain; WW domain	-	-
SL_01_50.5	3.5987	-29.9985	4.79975	-6.25001	4.10431e-10	2.34552e-08	downregulated	Regulator of G protein signaling domain	RGS domain; RGS domain superfamily	-	-
SL_c669_1.20	6.75745	-29.9982	3.56027	-8.42583	3.58205e-17	9.25039e-15	downregulated	pectin acetylesterase activity	Pectinacetylesterase/NOTUM	-	-
SL_c529_13039	13.061	-29.998	2.88363	-10.4029	2.40598e-25	4.83254e-22	downregulated	-	PDZ superfamily; PDZ domain	-	-
SL_c1790_0.14	8.949	-29.9979	3.47795	-8.62516	6.40056e-18	2.14265e-15	downregulated	-		-	-
SL_20_46.2	8.26602	-29.9976	3.29304	-9.1094	8.2839e-20	3.94074e-17	downregulated
SL_28_112.16	9.5702	-29.9974	3.01574	-9.94696	2.60013e-23	2.35013e-20	downregulated	Short calmodulin-binding motif containing conserved Ile and Gln residues.	WW domain; IQ motif, EF-hand binding site	-	-
SL_21_15.22	6.49134	-29.9969	3.94544	-7.60293	2.8951e-14	3.82005e-12	downregulated
SL_29_52.17	2.60771	-29.9955	5.181	-5.78953	7.05844e-09	3.00933e-07	downregulated	microtubule motor activity	Kinesin motor domain; P-loop containing nucleoside triphosphate hydrolase	kinesin-F	GO:0003674,GO:0003774,GO:0003777,GO:0003824,GO:0005575,GO:0005622,GO:0005623,GO:0005856,GO:0005871,GO:0005875,GO:0006928,GO:0007017,GO:0007018,GO:0008150,GO:0009987,GO:0015630,GO:0016462,GO:0016787,GO:0016817,GO:0016818,GO:0016887,GO:0017111,GO:0032991,GO:0043226,GO:0043228,GO:0043229,GO:0043232,GO:0044422,GO:0044424,GO:0044430,GO:0044446,GO:0044464
SL_04_45.32	3.79229	-29.995	3.95071	-7.5923	3.14272e-14	4.11674e-12	downregulated
SL_05_110.10	9.7995	-29.9946	3.8705	-7.74955	9.22199e-15	1.36644e-12	downregulated	-		-	-
SL_c1261_0.24	3.37317	-29.9941	4.13996	-7.24502	4.3239e-13	4.54436e-11	downregulated
SL_19_12.50	10.0855	-29.9938	5.13898	-5.83653	5.3299e-09	2.39673e-07	downregulated	oxidation-reduction process	Myosin head, motor domain; P-loop containing nucleoside triphosphate hydrolase; -; NAD(P)-binding domain superfamily	-	GO:0000146,GO:0000166,GO:0000278,GO:0000281,GO:0000302,GO:0000910,GO:0001891,GO:0001931,GO:0003674,GO:0003774,GO:0003779,GO:0003824,GO:0005488,GO:0005515,GO:0005524,GO:0005575,GO:0005622,GO:0005623,GO:0005737,GO:0005826,GO:0005829,GO:0005856,GO:0005886,GO:0005938,GO:0006928,GO:0006935,GO:0006950,GO:0006970,GO:0006971,GO:0006979,GO:0006996,GO:0007010,GO:0007015,GO:0007033,GO:0007049,GO:0007154,GO:…
SL_24_4.17	16.8212	-29.9936	4.47534	-6.70197	2.05634e-11	1.55533e-09	downregulated	-		-	-
SL_23_10.51	3.58799	-29.9933	4.80092	-6.24742	4.17301e-10	2.36475e-08	downregulated	-	RNA binding activity-knot of a chromodomain; Chromo-like domain superfamily; F-box-like domain superfamily	-	-
SL_09_83.8	3.10403	-29.993	4.85823	-6.17364	6.67353e-10	3.59437e-08	downregulated	WD repeat-containing protein	Quinoprotein alcohol dehydrogenase-like superfamily	-	-
SL_c985_0.27	8.03252	-29.9928	4.36098	-6.87752	6.09028e-12	5.00427e-10	downregulated	-		-	-
SL_14_118.6	5.22105	-29.9913	5.13702	-5.83827	5.27442e-09	2.3777e-07	downregulated		FNIP
SL_22_46.23	4.22196	-29.9911	5.1735	-5.79707	6.74853e-09	2.8977e-07	downregulated	-		-	-
SL_14_23.14	4.83593	-29.9903	3.71434	-8.07421	6.79145e-16	1.30605e-13	downregulated
SL_04_39.22	6.21441	-29.9899	3.85535	-7.77877	7.32316e-15	1.10317e-12	downregulated
SL_09_29.9	7.23953	-29.984	4.06118	-7.38307	1.54681e-13	1.76973e-11	downregulated	Nfx1-type zinc finger-containing protein	DNA2/NAM7 helicase, helicase domain; -; DNA2/NAM7 helicase-like, C-terminal; P-loop containing nucleoside triphosphate hydrolase	-	-
SL_19_53.4	7.7455	-29.9834	3.77545	-7.94169	1.99452e-15	3.33842e-13	downregulated	Regulator of G protein signaling domain	RGS domain; -; RGS domain superfamily	-	-
SL_21_104.17	15.297	-29.9817	2.93976	-10.1987	2.00973e-24	2.27062e-21	downregulated	regulation of membrane repolarization during atrial cardiac muscle cell action potential	PKD/REJ-like domain; Quinoprotein amine dehydrogenase, beta chain-like; GPS motif	FLM	-
SL_03_72.15	9.01898	-29.9797	3.39689	-8.82563	1.0885e-18	4.37263e-16	downregulated	auxin efflux carrier	Membrane transport protein	-	-
SL_10_143.3	5.36013	-29.9784	5.00177	-5.99356	2.05295e-09	1.01397e-07	downregulated		Spherulation-specific family 4
SL_20_46.3	8.27097	-29.9756	3.80063	-7.88702	3.09478e-15	4.9074e-13	downregulated
SL_20_30.4	3.02396	-29.9694	5.17876	-5.78698	7.16638e-09	3.04256e-07	downregulated	-		-	-
SL_27_72.13	2.87037	-29.9693	5.15128	-5.81783	5.96156e-09	2.60937e-07	downregulated	dynein heavy chain binding	Armadillo-type fold	LATS1	GO:0000003,GO:0000079,GO:0000082,GO:0000086,GO:0000166,GO:0000226,GO:0000278,GO:0000287,GO:0000819,GO:0000902,GO:0000904,GO:0000922,GO:0001221,GO:0001223,GO:0001224,GO:0001225,GO:0001578,GO:0001654,GO:0001667,GO:0001701,GO:0001708,GO:0001745,GO:0001751,GO:0001752,GO:0001754,GO:0001824,GO:0001825,GO:0001826,GO:0001827,GO:0001828,GO:0001932,GO:0001933,GO:0001934,GO:0002064,GO:0002065,GO:0002066,GO:…
SL_19_59.12	3.95181	-29.9684	5.14323	-5.82677	5.65105e-09	2.51611e-07	downregulated	somatostatin receptor binding	P-loop containing nucleoside triphosphate hydrolase; IQ motif, EF-hand binding site	SHANK2	GO:0000003,GO:0000165,GO:0000746,GO:0000747,GO:0000749,GO:0000750,GO:0000902,GO:0000904,GO:0001664,GO:0001750,GO:0001838,GO:0001917,GO:0001932,GO:0001934,GO:0001941,GO:0002009,GO:0003008,GO:0003674,GO:0005102,GO:0005198,GO:0005488,GO:0005515,GO:0005575,GO:0005622,GO:0005623,GO:0005737,GO:0005829,GO:0005856,GO:0005882,GO:0005883,GO:0005886,GO:0005887,GO:0005903,GO:0005929,GO:0006464,GO:0006468,GO:…
SL_06_58.24	2.6347	-29.9683	5.22641	-5.73402	9.80777e-09	3.90518e-07	downregulated
SL_07_104.10	2.56327	-29.9682	5.14489	-5.82484	5.71668e-09	2.53285e-07	downregulated	-	-; Tissue inhibitor of metalloproteinases-like, OB-fold; Netrin domain; Protease inhibitor I35 (TIMP)	-	-
SL_16_9057	0.953644	-29.9621	5.22143	-5.7383	9.56327e-09	3.82468e-07	downregulated
SL_22_72.9	5.76284	-29.9592	5.06406	-5.91605	3.29772e-09	1.56876e-07	downregulated	-		-	-
SL_06_37.31	7.52763	-29.955	3.95504	-7.57389	3.62222e-14	4.61119e-12	downregulated	dynein light chain binding	Dynein heavy chain, tail	ODA-DHCB	GO:0005575,GO:0005623,GO:0005929,GO:0031514,GO:0042995,GO:0043226,GO:0044464,GO:0120025
SL_26_26.18	5.27947	-29.9454	5.09971	-5.87199	4.30593e-09	1.99075e-07	downregulated	Sterile alpha motif.		-	-
SL_13_107.41	4.0013	-29.9446	5.17954	-5.78131	7.41197e-09	3.13052e-07	downregulated
SL_19_1150	11.9331	-29.936	5.14503	-5.81844	5.94003e-09	2.60626e-07	downregulated	voltage-gated potassium channel activity	Cyclic nucleotide-binding domain; Cyclic nucleotide-binding domain superfamily; Potassium channel, voltage-dependent, EAG/ELK/ERG; -; Ion transport domain	-	-
SL_c1248_0.9	4.83953	-29.9356	5.14444	-5.81902	5.91951e-09	2.60557e-07	downregulated	Protein of unknown function (DUF563)		-	-
SL_19_73.16	6.13201	-29.9261	4.3475	-6.88351	5.83942e-12	4.82006e-10	downregulated	tripeptidyl-peptidase activity	Peptidase S8/S53 domain; Galactose-binding-like domain superfamily; Peptidase S8/S53 domain superfamily; Peptidase S8, subtilisin-related	-	-
SL_14_113.30	3.45573	-29.9256	5.15098	-5.80969	6.25902e-09	2.72637e-07	downregulated	peptidase inhibitor activity	-; Peptidase M8, leishmanolysin	-	-
SL_07_62.28	16.1436	-29.9249	5.13731	-5.825	5.7113e-09	2.53285e-07	downregulated	Tudor domain	Tetratricopeptide-like helical domain superfamily	-	-
SL_05_115.26	6.72137	-29.9242	4.71276	-6.34961	2.15858e-10	1.30941e-08	downregulated	G-protein coupled GABA receptor activity	GPCR family 3, C-terminal; -; Filamin/ABP280 repeat-like	-	GO:0003674,GO:0004888,GO:0004930,GO:0004965,GO:0005575,GO:0006935,GO:0006950,GO:0007154,GO:0007165,GO:0007186,GO:0007214,GO:0008066,GO:0008150,GO:0009267,GO:0009605,GO:0009987,GO:0009991,GO:0016020,GO:0016021,GO:0016917,GO:0023052,GO:0030587,GO:0030594,GO:0031152,GO:0031224,GO:0031667,GO:0031668,GO:0031669,GO:0032502,GO:0033554,GO:0038023,GO:0040011,GO:0042221,GO:0042330,GO:0042594,GO:0043327,GO:…
SL_03_151.12	6.11743	-29.9142	4.08476	-7.32337	2.41824e-13	2.63615e-11	downregulated
SL_10_23.17	7.26741	-29.9131	4.88588	-6.12235	9.22048e-10	4.8173e-08	downregulated
SL_c1192_0.37	3.60697	-29.9088	5.18012	-5.77376	7.75214e-09	3.22893e-07	downregulated
SL_02_153.21	9.40843	-29.9004	3.15864	-9.46624	2.90108e-21	1.63884e-18	downregulated	interleukin-8 biosynthetic process		-	GO:0003674,GO:0003824,GO:0006508,GO:0006807,GO:0008150,GO:0008152,GO:0008233,GO:0008238,GO:0016787,GO:0016805,GO:0019538,GO:0043170,GO:0044238,GO:0070011,GO:0071704,GO:0140096,GO:1901564
SL_07_41.27	3.8326	-29.8863	4.68064	-6.38509	1.71299e-10	1.05685e-08	downregulated	-		-	-
SL_c1268_0.12	4.90375	-29.8573	5.14248	-5.806	6.39834e-09	2.76351e-07	downregulated
SL_04_119.10	1.91244	-29.8517	5.16531	-5.77926	7.50304e-09	3.15464e-07	downregulated
SL_19_47.6	6.29459	-29.8485	4.26527	-6.99802	2.59602e-12	2.31174e-10	downregulated	galactosylceramide sulfotransferase activity	Galactose-3-O-sulfotransferase	GAL3ST3	GO:0000166,GO:0003674,GO:0003824,GO:0005488,GO:0005575,GO:0005975,GO:0005976,GO:0005996,GO:0006022,GO:0006029,GO:0006790,GO:0006807,GO:0008146,GO:0008150,GO:0008152,GO:0009058,GO:0009059,GO:0009100,GO:0009101,GO:0009311,GO:0009987,GO:0016020,GO:0016021,GO:0016740,GO:0016782,GO:0017076,GO:0019538,GO:0030166,GO:0030246,GO:0030309,GO:0030554,GO:0031224,GO:0032553,GO:0032555,GO:0032559,GO:0034645,GO:…
SL_10_2394	7.19942	-29.8292	3.65203	-8.16785	3.13923e-16	6.37615e-14	downregulated		Tetratricopeptide-like helical domain superfamily; -
SL_02_70.0	3.70628	-29.8273	5.17974	-5.75845	8.48889e-09	3.47967e-07	downregulated	-		-	-
SL_12_94.6	16.3934	-29.8272	5.13747	-5.80581	6.40543e-09	2.76351e-07	downregulated	microtubule motor activity	Kinesin motor domain; P-loop containing nucleoside triphosphate hydrolase	-	-
SL_25_12.21	3.36484	-29.8159	5.17849	-5.75764	8.52984e-09	3.4813e-07	downregulated
SL_c2507_0.9	11.5052	-29.8049	5.17791	-5.75617	8.60443e-09	3.5032e-07	downregulated	protein xylosyltransferase activity	Glucose/Sorbosone dehydrogenase; Carbohydrate-binding WSC	-	-
SL_23_23.27	4.55344	-29.8018	3.92802	-7.58697	3.27465e-14	4.25869e-12	downregulated	-	TNFR/NGFR cysteine-rich region; -	-	-
SL_08_5.3	3.02038	-29.7974	5.16237	-5.77205	7.83151e-09	3.25449e-07	downregulated	Source PGD	EF-hand domain pair	-	-
SL_01_168.0	8.24144	-29.7969	3.91257	-7.61567	2.62328e-14	3.53888e-12	downregulated		Armadillo-type fold
SL_27_68.16	2.83659	-29.7893	4.76368	-6.25342	4.01568e-10	2.31922e-08	downregulated
SL_26_67.9	2.09657	-29.7851	4.57891	-6.50485	7.7769e-11	5.13077e-09	downregulated
SL_21_21.26	28.9184	-29.7838	5.14689	-5.78676	7.17584e-09	3.04256e-07	downregulated		Tudor domain; EF-hand domain; EF-hand domain pair; Agenet domain, plant type
SL_24_41.5	14.2841	-29.7713	2.99062	-9.9549	2.40075e-23	2.28413e-20	downregulated	determination of stomach left/right asymmetry	Tetratricopeptide repeat; Nucleotidyltransferase superfamily; Tetratricopeptide-like helical domain superfamily; -; Kinesin light chain; RelA/SpoT	-	-
SL_c3251_0.3	4.04665	-29.7582	5.17968	-5.74519	9.18161e-09	3.70482e-07	downregulated
SL_11_68.0	8.30204	-29.7381	3.64691	-8.15431	3.51187e-16	7.05379e-14	downregulated	-		FAP189	GO:0001539,GO:0006928,GO:0008150,GO:0009987,GO:0040011,GO:0048870,GO:0051179,GO:0051674,GO:0060285
SL_21_118.1	7.62125	-29.7345	4.53491	-6.55681	5.49704e-11	3.79275e-09	downregulated
SL_07_112.13	10.7528	-29.7308	5.13796	-5.7865	7.18689e-09	3.04256e-07	downregulated	-		-	-
SL_15_57.33	3.61164	-29.7198	4.77383	-6.22556	4.79844e-10	2.66896e-08	downregulated	Spherulation-specific family 4	Spherulation-specific family 4	-	-
SL_16_9.6	9.17069	-29.7164	3.63801	-8.16831	3.12738e-16	6.37615e-14	downregulated	WD repeat-containing protein	WD40 repeat; EF-hand domain; WD40-repeat-containing domain superfamily; -	-	-
SL_06_128.12	4.87502	-29.7136	3.93095	-7.55887	4.0658e-14	5.13969e-12	downregulated
SL_24_12721	17.7192	-29.7067	2.63173	-11.2879	1.50614e-29	6.80662e-26	downregulated	dynein light chain binding	Dynein heavy chain, hydrolytic ATP-binding dynein motor region; P-loop containing nucleoside triphosphate hydrolase; -; Dynein heavy chain, AAA 5 extension domain; Dynein heavy chain, linker; Dynein heavy chain 3, AAA+ lid domain; Dynein heavy chain, AAA module D4	-	-
SL_16_89.3	4.82213	-29.7002	4.29807	-6.91014	4.84191e-12	4.09006e-10	downregulated	structural constituent of cuticle		-	-
SL_03_131.11	10.5463	-29.6797	5.16038	-5.75145	8.84806e-09	3.57822e-07	downregulated		PKD/REJ-like domain; GPS motif
SL_c3702_0.1	6.75293	-29.6797	3.8855	-7.63857	2.19646e-14	3.00799e-12	downregulated		FNIP
SL_02_149.0	11.1037	-29.6706	5.14819	-5.7633	8.24846e-09	3.39652e-07	downregulated
SL_27_5918	8.14396	-29.6695	4.47779	-6.62593	3.4507e-11	2.47533e-09	downregulated	microtubule motor activity	Kinesin motor domain; P-loop containing nucleoside triphosphate hydrolase	KLP1	-
SL_04_161.12	23.5671	-29.6669	2.41979	-12.2601	1.48258e-34	2.11465e-30	downregulated	function. Source PGD	IQ motif, EF-hand binding site	-	-
SL_08_44.15	19.5366	-29.6668	5.07368	-5.8472	4.99914e-09	2.2649e-07	downregulated	Diacylglycerol acyltransferase	Diacylglycerol acyltransferase	-	-
SL_11_119.12	6.87645	-29.6505	4.99877	-5.93155	3.00081e-09	1.43887e-07	downregulated
SL_c2546_7979	5.956	-29.6503	2.89918	-10.2272	1.49861e-24	1.80603e-21	downregulated	positive regulation of protein localization to cilium	Growth arrest-specific protein 8 domain	GAS8	GO:0000226,GO:0001539,GO:0001578,GO:0003341,GO:0003351,GO:0003355,GO:0003674,GO:0005488,GO:0005515,GO:0005575,GO:0005622,GO:0005623,GO:0005737,GO:0005794,GO:0005815,GO:0005856,GO:0005874,GO:0005929,GO:0005930,GO:0006928,GO:0006996,GO:0007010,GO:0007017,GO:0007018,GO:0007275,GO:0007368,GO:0007389,GO:0007399,GO:0007417,GO:0007420,GO:0007423,GO:0008017,GO:0008092,GO:0008104,GO:0008150,GO:0008285,GO:…
SL_12_10014	11.5412	-29.6425	5.1403	-5.76668	8.08476e-09	3.35202e-07	downregulated	voltage-gated potassium channel activity	-; Ion transport domain; Cyclic nucleotide-binding domain; Potassium channel, voltage-dependent, EAG/ELK/ERG; Cyclic nucleotide-binding domain superfamily	-	-
SL_c1147_0.4	8.12107	-29.6413	4.01088	-7.39021	1.46593e-13	1.68787e-11	downregulated
SL_19_36.17	4.52945	-29.6208	5.14463	-5.75761	8.53136e-09	3.4813e-07	downregulated
SL_19_44.3	5.64737	-29.6182	4.10718	-7.21132	5.54113e-13	5.65916e-11	downregulated
SL_11_164.50	6.29707	-29.6138	5.06181	-5.85043	4.90296e-09	2.23251e-07	downregulated	translation release factor activity	Sperm-tail PG-rich repeat	-	GO:0003674,GO:0003676,GO:0003677,GO:0003723,GO:0003729,GO:0003730,GO:0003747,GO:0005488,GO:0005575,GO:0005622,GO:0005623,GO:0005737,GO:0005829,GO:0006139,GO:0006396,GO:0006412,GO:0006415,GO:0006518,GO:0006725,GO:0006807,GO:0006996,GO:0008079,GO:0008135,GO:0008150,GO:0008152,GO:0009058,GO:0009059,GO:0009507,GO:0009532,GO:0009536,GO:0009570,GO:0009657,GO:0009658,GO:0009894,GO:0009987,GO:0010467,GO:…
SL_24_24.24	6.27284	-29.6099	4.24913	-6.96845	3.20447e-12	2.77164e-10	downregulated	-	-; Leucine-rich repeat; Leucine-rich repeat, typical subtype	-	-
SL_17_97.11	9.78973	-29.6064	3.67877	-8.04789	8.42303e-16	1.58607e-13	downregulated
SL_13_70.10	3.96128	-29.6043	4.58699	-6.45397	1.08959e-10	7.00943e-09	downregulated		P-loop containing nucleoside triphosphate hydrolase
SL_02_5.7	4.19901	-29.5917	5.14414	-5.75251	8.79276e-09	3.56383e-07	downregulated	-	Spondin, N-terminal	-	-
SL_05_76.15	2.01015	-29.583	5.18856	-5.70158	1.18705e-08	4.61469e-07	downregulated
SL_c1954_0.9	14.3884	-29.5777	2.64469	-11.1838	4.89482e-29	1.76967e-25	downregulated	F-box LRR-repeat protein	C2 domain superfamily; IQ motif, EF-hand binding site; -; Leucine-rich repeat, cysteine-containing subtype	FBXO39	GO:0000151,GO:0005575,GO:0005622,GO:0005623,GO:0005737,GO:0006508,GO:0006511,GO:0006807,GO:0008150,GO:0008152,GO:0009056,GO:0009057,GO:0009987,GO:0010498,GO:0019005,GO:0019538,GO:0019941,GO:0030163,GO:0031146,GO:0031461,GO:0032991,GO:0043087,GO:0043161,GO:0043170,GO:0043632,GO:0044237,GO:0044238,GO:0044248,GO:0044257,GO:0044260,GO:0044265,GO:0044267,GO:0044424,GO:0044464,GO:0050790,GO:0051336,GO:…
SL_27_12711	10.5821	-29.5567	5.17815	-5.70796	1.14342e-08	4.46426e-07	downregulated
SL_c1999_0.0	6.33999	-29.5473	4.12124	-7.16952	7.52618e-13	7.35409e-11	downregulated
SL_01_70.3	12.8524	-29.504	4.91855	-5.99852	1.99125e-09	9.86185e-08	downregulated
SL_04_8.7	6.42846	-29.4813	4.75602	-6.19874	5.69186e-10	3.10794e-08	downregulated	peptidase inhibitor activity	-; EGF-like domain; Peptidase M8, leishmanolysin	-	-
SL_08_163.36	5.46338	-29.4741	4.26243	-6.91485	4.68362e-12	3.97492e-10	downregulated	low voltage-gated calcium channel activity	Ion transport domain; -	CATSPER1	-
SL_05_67.6	3.81564	-29.4665	5.14322	-5.72919	1.00911e-08	4.00039e-07	downregulated	Sperm-tail PG-rich repeat	Sperm-tail PG-rich repeat	-	-
SL_c2814_8778	15.5278	-29.4603	2.66928	-11.0368	2.53929e-28	6.55752e-25	downregulated		IQ motif, EF-hand binding site; WW domain; WW domain superfamily; Sterile alpha motif/pointed domain superfamily; Sterile alpha motif domain; -
SL_02_60.10	2.77819	-29.4426	5.18187	-5.68185	1.33248e-08	5.12495e-07	downregulated
SL_14_47.39	4.45879	-29.4356	4.59702	-6.40319	1.52164e-10	9.55095e-09	downregulated	-	NADP-dependent oxidoreductase domain; NADP-dependent oxidoreductase domain superfamily; Aldo-keto reductase	-	-
SL_07_106.12	10.6604	-29.4338	5.11483	-5.7546	8.68493e-09	3.52803e-07	downregulated	negative regulation of pancreatic amylase secretion	uDENN domain	-	-
SL_03_107.18	7.887	-29.4288	4.04045	-7.28354	3.25161e-13	3.47807e-11	downregulated	-		-	-
SL_04_138.0	12.3007	-29.4098	5.15964	-5.69997	1.19829e-08	4.64838e-07	downregulated	detection of mechanical stimulus	PKD/REJ-like domain	-	-
SL_01_10850	4.92289	-29.4077	4.46652	-6.58402	4.57884e-11	3.2082e-09	downregulated
SL_01_81.15	10.4108	-29.3832	5.14167	-5.71471	1.09893e-08	4.31855e-07	downregulated	Metallo-peptidase family M12B Reprolysin-like	Carbohydrate-binding WSC; -	-	-
SL_23_46.22	7.61093	-29.3692	4.1106	-7.14476	9.01562e-13	8.71526e-11	downregulated	-		-	-
SL_c1822_0.3	6.63328	-29.3667	4.26256	-6.88945	5.6008e-12	4.6873e-10	downregulated	MFS_1 like family	Major facilitator superfamily domain; MFS transporter superfamily; Major facilitator superfamily associated domain	-	-
SL_20_47.6	6.45898	-29.3612	3.66714	-8.00658	1.17941e-15	2.11092e-13	downregulated		WD40-repeat-containing domain superfamily
SL_07_10618	9.44268	-29.3492	3.69057	-7.95249	1.82803e-15	3.11748e-13	downregulated
SL_14_129.31	8.40071	-29.3463	3.08546	-9.51114	1.88588e-21	1.17556e-18	downregulated
SL_c1863_5315	6.3235	-29.3435	4.19669	-6.99207	2.70867e-12	2.40023e-10	downregulated	function. Source PGD	FAM227 Protein	-	-
SL_14_112.18	5.36128	-29.3403	4.95742	-5.91847	3.2496e-09	1.54995e-07	downregulated	helicase activity		HFM1	GO:0000003,GO:0000280,GO:0000712,GO:0003674,GO:0003678,GO:0003724,GO:0003824,GO:0004004,GO:0004386,GO:0005575,GO:0005622,GO:0005623,GO:0005634,GO:0005694,GO:0005730,GO:0005737,GO:0006139,GO:0006259,GO:0006260,GO:0006261,GO:0006268,GO:0006310,GO:0006725,GO:0006807,GO:0006996,GO:0007049,GO:0007059,GO:0007127,GO:0007129,GO:0007131,GO:0008026,GO:0008150,GO:0008152,GO:0008186,GO:0009058,GO:0009059,GO:…
SL_23_38.1	3.96908	-29.3129	4.72158	-6.20829	5.35656e-10	2.96118e-08	downregulated
SL_c107_4.3	6.4945	-29.2987	3.61385	-8.10735	5.17341e-16	1.02769e-13	downregulated	cysteine-type peptidase activity	-	MCA5	-
SL_10_121.11	5.50151	-29.2834	4.37707	-6.69018	2.22891e-11	1.67187e-09	downregulated	EamA-like transporter family	EamA domain; -	-	-
SL_19_23.9	4.84567	-29.2703	4.4877	-6.52233	6.9225e-11	4.64501e-09	downregulated	interleukin-8 biosynthetic process	Leucine-rich repeat; -	-	-
SL_29_46.0	3.7957	-29.2602	5.18295	-5.64548	1.6472e-08	6.16489e-07	downregulated
SL_10_127.3	6.18551	-29.2584	4.20875	-6.9518	3.60646e-12	3.08977e-10	downregulated	Spherulation-specific family 4	Spherulation-specific family 4	-	-
SL_15_37.1	6.27311	-29.2398	3.75504	-7.7868	6.87269e-15	1.05286e-12	downregulated	3'-5' exonuclease activity	Ribonuclease H-like superfamily	WRN	GO:0000018,GO:0000019,GO:0000217,GO:0000287,GO:0000400,GO:0000403,GO:0000405,GO:0000723,GO:0000724,GO:0000725,GO:0000731,GO:0000738,GO:0000781,GO:0001302,GO:0001325,GO:0003674,GO:0003676,GO:0003677,GO:0003678,GO:0003682,GO:0003684,GO:0003824,GO:0004003,GO:0004386,GO:0004518,GO:0004527,GO:0004529,GO:0004536,GO:0005488,GO:0005515,GO:0005575,GO:0005622,GO:0005623,GO:0005634,GO:0005654,GO:0005657,GO:…
SL_21_125.13	6.34813	-29.2374	3.87893	-7.53749	4.79085e-14	5.9318e-12	downregulated		PKD/REJ-like domain
SL_c1822_0.1	5.37858	-29.1998	4.40163	-6.63386	3.27009e-11	2.35512e-09	downregulated	MFS_1 like family	Major facilitator superfamily associated domain; Major facilitator superfamily domain; MFS transporter superfamily	-	-
SL_04_136.15	8.78853	-29.1963	3.61003	-8.08757	6.08692e-16	1.18315e-13	downregulated
SL_03_127.7	8.04169	-29.1738	4.03648	-7.22754	4.91823e-13	5.08039e-11	downregulated		Quinoprotein amine dehydrogenase, beta chain-like
SL_c904_0.21	6.38736	-29.161	4.86924	-5.98881	2.11383e-09	1.04119e-07	downregulated
SL_c2841_0.17	8.91147	-29.1435	3.80878	-7.65166	1.984e-14	2.75883e-12	downregulated	tripeptidyl-peptidase activity	-; Galactose-binding-like domain superfamily; Peptidase S8/S53 domain superfamily; Peptidase S8/S53 domain	-	-
SL_01_89.11	2.52229	-29.1294	5.0726	-5.7425	9.32909e-09	3.75595e-07	downregulated	regulation of response to stimulus		-	-
SL_21_121.17	5.98409	-29.128	3.65648	-7.96613	1.6372e-15	2.81864e-13	downregulated	glycoprotein 6-alpha-L-fucosyltransferase activity	Glycosyltransferase family 23 (GT23) domain; Alpha-(1,6)-fucosyltransferase, N- and catalytic domain	-	-
SL_c1747_0.2	6.8808	-29.0924	4.31942	-6.73526	1.6364e-11	1.26958e-09	downregulated	-		-	-
SL_09_36.16	4.17606	-29.0547	5.16247	-5.62807	1.82233e-08	6.7641e-07	downregulated	motor activity	MyTH4 domain; FERM superfamily, second domain; FERM central domain; Band 4.1 domain; FERM domain	frmB	GO:0005575,GO:0005622,GO:0005623,GO:0005737,GO:0005829,GO:0008150,GO:0010810,GO:0030155,GO:0031156,GO:0043900,GO:0044424,GO:0044444,GO:0044464,GO:0050789,GO:0050793,GO:0065007
SL_07_63.30	12.3068	-29.049	2.8197	-10.3022	6.89022e-25	8.89675e-22	downregulated	chiasma assembly	DNA mismatch repair protein MutS, C-terminal; DNA mismatch repair protein MutS, core domain superfamily; DNA mismatch repair protein MutS, core; P-loop containing nucleoside triphosphate hydrolase	MSH5	GO:0000003,GO:0000228,GO:0000280,GO:0000710,GO:0000712,GO:0000793,GO:0000794,GO:0000795,GO:0003674,GO:0003676,GO:0003677,GO:0003690,GO:0003824,GO:0005488,GO:0005515,GO:0005575,GO:0005622,GO:0005623,GO:0005634,GO:0005654,GO:0005694,GO:0006139,GO:0006259,GO:0006281,GO:0006298,GO:0006310,GO:0006725,GO:0006807,GO:0006950,GO:0006974,GO:0006996,GO:0007049,GO:0007059,GO:0007127,GO:0007129,GO:0007131,GO:…
SL_21_134.5	6.93685	-29.0429	5.00157	-5.80677	6.36891e-09	2.76093e-07	downregulated	cell-cell adhesion	Armadillo-type fold; Armadillo	-	-
SL_17_111.2	13.9012	-29.0206	5.15953	-5.62465	1.85883e-08	6.87157e-07	downregulated	ankyrin repeats		-	-
SL_14_81.27	7.73261	-28.9925	4.71384	-6.15051	7.72324e-10	4.10626e-08	downregulated	-	MobA-like NTP transferase; Nucleotide-diphospho-sugar transferases	-	-
SL_c427_2.34	5.52363	-28.9811	3.98912	-7.26502	3.72975e-13	3.96604e-11	downregulated
SL_11_15.12	3.27553	-28.9718	5.19397	-5.57797	2.43349e-08	8.83336e-07	downregulated	Chlorophyll A-B binding protein	-; Chlorophyll A-B binding protein	-	-
SL_23_134.17	4.1715	-28.9248	5.14985	-5.61663	1.94718e-08	7.18349e-07	downregulated	-		-	-
SL_01_50.23	4.40108	-28.8802	4.59663	-6.28292	3.32272e-10	1.93135e-08	downregulated	Regulator of G protein signaling domain	RGS domain; RGS domain superfamily	-	-
SL_16_14.25	3.67615	-28.8639	4.74624	-6.08143	1.19115e-09	6.1346e-08	downregulated	-	Spondin, N-terminal	-	-
SL_c893_0.16	6.06061	-28.855	4.34612	-6.63925	3.15289e-11	2.28895e-09	downregulated	protein xylosyltransferase activity	Carbohydrate-binding WSC; Soluble quinoprotein glucose/sorbosone dehydrogenase; Glucose/Sorbosone dehydrogenase	-	-
SL_22_0.3	2.6474	-28.8522	5.14971	-5.60269	2.11046e-08	7.70722e-07	downregulated	interleukin-8 biosynthetic process	Leucine-rich repeat; -	-	-
SL_20_10814	5.14499	-28.8283	4.32023	-6.67287	2.50853e-11	1.85847e-09	downregulated	G-protein beta/gamma-subunit complex binding	Guanine nucleotide binding protein (G-protein), alpha subunit; G protein alpha subunit, helical insertion; P-loop containing nucleoside triphosphate hydrolase	gpaH	GO:0001664,GO:0003674,GO:0003824,GO:0003924,GO:0005102,GO:0005488,GO:0005515,GO:0005575,GO:0005622,GO:0005623,GO:0005834,GO:0005886,GO:0007154,GO:0007165,GO:0007186,GO:0007187,GO:0007188,GO:0008150,GO:0009898,GO:0009966,GO:0009987,GO:0010469,GO:0010646,GO:0010810,GO:0010811,GO:0016020,GO:0016462,GO:0016787,GO:0016817,GO:0016818,GO:0017111,GO:0019897,GO:0019898,GO:0022407,GO:0022409,GO:0023051,GO:…
SL_15_66.17	6.24471	-28.8152	4.64889	-6.19829	5.708e-10	3.10794e-08	downregulated	protein xylosyltransferase activity		-	-
SL_15_66.12	5.58596	-28.7431	5.08722	-5.65007	1.60386e-08	6.02766e-07	downregulated	protein xylosyltransferase activity	Carbohydrate-binding WSC	-	-
SL_14_76.9	3.98809	-28.7296	4.00809	-7.16792	7.61482e-13	7.4007e-11	downregulated
SL_c1289_2176	6.76019	-28.7226	5.17895	-5.54603	2.92231e-08	1.044e-06	downregulated	PLAC8 family	PLAC8 motif-containing protein	-	-
SL_16_100.7	2.17138	-28.7089	5.15116	-5.5733	2.49964e-08	9.0012e-07	downregulated
SL_23_29.3	3.30339	-28.7053	4.90901	-5.84748	4.99077e-09	2.2649e-07	downregulated	carbonate dehydratase activity	Alpha carbonic anhydrase domain; Carbonic anhydrase, prokaryotic-like; Alpha carbonic anhydrase domain superfamily	-	GO:0005575,GO:0005623,GO:0042597,GO:0044464
SL_23_115.9	7.81878	-28.6721	3.87187	-7.40524	1.30918e-13	1.52684e-11	downregulated	-		-	-
SL_15_57.23	3.48288	-28.6242	4.48234	-6.38599	1.70292e-10	1.05423e-08	downregulated	fatty acid biosynthetic process		-	-
SL_14_49.10	1.85527	-28.6212	5.14551	-5.56236	2.66148e-08	9.52704e-07	downregulated
SL_10_26.35	9.70548	-28.5799	3.28043	-8.71225	2.97896e-18	1.14576e-15	downregulated	microtubule motor activity	-; Kinesin motor domain; P-loop containing nucleoside triphosphate hydrolase	-	-
SL_11_60.2	5.03978	-28.5792	5.17922	-5.51804	3.42796e-08	1.19397e-06	downregulated	Belongs to the AAA ATPase family		-	-
SL_01_118.3	9.81558	-28.5734	4.35431	-6.56209	5.30577e-11	3.68894e-09	downregulated	determination of stomach left/right asymmetry	Tetratricopeptide-like helical domain superfamily; Tetratricopeptide repeat; NB-ARC; P-loop containing nucleoside triphosphate hydrolase; -	-	-
SL_c928_0.26	3.10884	-28.5617	5.16293	-5.53207	3.1648e-08	1.11521e-06	downregulated		Domain of unknown function DUF4200
SL_c1192_0.13	3.90624	-28.5568	4.0091	-7.123	1.05604e-12	1.01006e-10	downregulated
SL_c2096_0.4	4.37559	-28.5305	5.17943	-5.50843	3.62039e-08	1.24896e-06	downregulated
SL_29_10.42	2.76274	-28.5268	5.15165	-5.53741	3.06978e-08	1.09237e-06	downregulated
SL_11_12251	2.72918	-28.5171	5.15395	-5.53306	3.14696e-08	1.11109e-06	downregulated
SL_24_11.7	6.33482	-28.5057	3.68223	-7.74144	9.82991e-15	1.42156e-12	downregulated		WW domain superfamily; WW domain
SL_09_16.8	6.89184	-28.4854	3.71208	-7.67372	1.6708e-14	2.35962e-12	downregulated		Cleavage/polyadenylation specificity factor, A subunit, N-terminal
SL_02_129.23	4.34716	-28.4828	5.14504	-5.53597	3.09511e-08	1.09706e-06	downregulated	respiratory chain complex III assembly	P-loop containing nucleoside triphosphate hydrolase	-	-
SL_c1781_0.22	4.34351	-28.4815	4.54785	-6.26263	3.78534e-10	2.19319e-08	downregulated	gluconolactonase activity	-	-	-
SL_19_59.17	5.66415	-28.4651	4.32629	-6.57956	4.7184e-11	3.29323e-09	downregulated
SL_27_46.14	19.3466	-28.4602	4.20442	-6.76912	1.29571e-11	1.02282e-09	downregulated	-		-	-
SL_15_16277	4.87752	-28.3947	3.64212	-7.7962	6.37976e-15	9.85701e-13	downregulated	Sperm-tail PG-rich repeat	Sperm-tail PG-rich repeat	-	-
SL_14_65.3	6.26303	-28.3896	3.30977	-8.57751	9.69486e-18	3.02162e-15	downregulated
SL_10_168.32	4.4749	-28.3519	5.14948	-5.50579	3.67521e-08	1.26306e-06	downregulated	spliceosomal complex assembly	DM10 domain	USP39	GO:0000245,GO:0000375,GO:0000377,GO:0000398,GO:0003674,GO:0003824,GO:0004842,GO:0004843,GO:0005575,GO:0005622,GO:0005623,GO:0005634,GO:0005654,GO:0006139,GO:0006396,GO:0006397,GO:0006464,GO:0006508,GO:0006511,GO:0006725,GO:0006807,GO:0008150,GO:0008152,GO:0008233,GO:0008234,GO:0008380,GO:0009056,GO:0009057,GO:0009987,GO:0010467,GO:0010498,GO:0016043,GO:0016070,GO:0016071,GO:0016567,GO:0016579,GO:…
SL_27_93.1	2.86958	-28.348	5.01203	-5.65598	1.54958e-08	5.84796e-07	downregulated	oxidoreductase activity, acting on single donors with incorporation of molecular oxygen, incorporation of two atoms of oxygen	Lipoxigenase, C-terminal domain superfamily	-	-
SL_08_163.37	5.00559	-28.3424	5.05612	-5.60557	2.07574e-08	7.59577e-07	downregulated	Ion channel activity. It is involved in the biological process described with ion transport	-; Ion transport domain	CACNA1G	GO:0000768,GO:0001508,GO:0002027,GO:0003008,GO:0003012,GO:0003013,GO:0003015,GO:0003018,GO:0003674,GO:0005215,GO:0005216,GO:0005244,GO:0005245,GO:0005248,GO:0005261,GO:0005262,GO:0005272,GO:0005488,GO:0005515,GO:0005575,GO:0005622,GO:0005623,GO:0005634,GO:0005737,GO:0005886,GO:0005887,GO:0005891,GO:0005901,GO:0006066,GO:0006081,GO:0006629,GO:0006694,GO:0006700,GO:0006704,GO:0006705,GO:0006810,GO:…
SL_09_109.54	3.78127	-28.3265	5.14056	-5.51039	3.58049e-08	1.23756e-06	downregulated	-	EF-hand domain; EF-hand domain pair	-	-
SL_c2324_0.5	3.37437	-28.3063	4.71175	-6.0076	1.8829e-09	9.40252e-08	downregulated	microtubule-based process	Radial spokehead-like protein	RSPH4A	GO:0000226,GO:0001534,GO:0001578,GO:0003341,GO:0005575,GO:0005622,GO:0005623,GO:0005634,GO:0005654,GO:0005730,GO:0005737,GO:0005856,GO:0005929,GO:0005930,GO:0006928,GO:0006996,GO:0007010,GO:0007017,GO:0007018,GO:0008150,GO:0009987,GO:0016043,GO:0022607,GO:0030030,GO:0030031,GO:0031514,GO:0031974,GO:0031981,GO:0032838,GO:0032991,GO:0035082,GO:0042995,GO:0043226,GO:0043227,GO:0043228,GO:0043229,GO:…
SL_15_68.20	7.85488	-28.2905	3.32693	-8.50348	1.83985e-17	5.19671e-15	downregulated	protein xylosyltransferase activity		-	-
SL_10_114.35	8.43135	-28.2802	3.97867	-7.10795	1.17779e-12	1.10315e-10	downregulated	Tudor domain		-	-
SL_04_137.23	12.2352	-28.2515	5.17767	-5.45641	4.85865e-08	1.63862e-06	downregulated	detection of mechanical stimulus	PKD/REJ-like domain	-	-
SL_31_74.15	6.69841	-28.2313	3.4248	-8.24321	1.67656e-16	3.69599e-14	downregulated		-
SL_21_125.12	3.49918	-28.2024	4.30088	-6.55735	5.47711e-11	3.79275e-09	downregulated	C-type lectin domain family 6, member	-; C-type lectin-like; C-type lectin fold	CLEC6A	GO:0001817,GO:0001819,GO:0002218,GO:0002220,GO:0002223,GO:0002253,GO:0002376,GO:0002429,GO:0002682,GO:0002684,GO:0002757,GO:0002758,GO:0002764,GO:0002768,GO:0002791,GO:0002793,GO:0003674,GO:0005488,GO:0005509,GO:0005537,GO:0005575,GO:0005623,GO:0005886,GO:0006950,GO:0006952,GO:0006955,GO:0007154,GO:0007165,GO:0007166,GO:0008150,GO:0009605,GO:0009607,GO:0009620,GO:0009966,GO:0009967,GO:0009987,GO:…
SL_c2270_7001	3.30203	-28.1923	5.18074	-5.44176	5.27573e-08	1.7661e-06	downregulated
SL_11_87.12	9.21223	-28.18	3.36625	-8.37133	5.69713e-17	1.37316e-14	downregulated	actin binding		-	-
SL_13_28.1	3.08195	-28.1773	5.16261	-5.45796	4.8164e-08	1.6274e-06	downregulated		FNIP
SL_19_91.21	2.65221	-28.1418	5.1068	-5.51065	3.57508e-08	1.23756e-06	downregulated	-		-	-
SL_04_89.4	8.65234	-28.1362	3.61501	-7.78315	7.07422e-15	1.07463e-12	downregulated	RNA binding	IQ motif, EF-hand binding site; -; B-box-type zinc finger	-	GO:0003674,GO:0003676,GO:0003723,GO:0003729,GO:0005488,GO:0097159,GO:1901363
SL_10_142.0	2.98148	-28.1212	5.16303	-5.44664	5.13308e-08	1.72473e-06	downregulated
SL_01_150.26	3.1586	-28.1073	4.29853	-6.53881	6.20082e-11	4.22989e-09	downregulated	Fungal-type cellulose-binding domain	Cellulose-binding domain, fungal; Cellulose/chitin-binding protein, N-terminal; Cellulose-binding domain superfamily	-	-
SL_08_27.20	11.8347	-28.0252	3.19736	-8.76508	1.86646e-18	7.33478e-16	downregulated	Hep Hag repeat protein	-; Galactose-binding-like domain superfamily; Carbohydrate binding module family 6; Cellulose binding, type IV	-	-
SL_03_96.7	23.7471	-28.0174	3.65178	-7.67227	1.68979e-14	2.36794e-12	downregulated	Parallel beta-helix repeats		-	-
SL_04_169.3	3.06669	-28.0018	4.70005	-5.95775	2.55727e-09	1.23274e-07	downregulated	-	WW domain superfamily; WW domain	-	-
SL_22_48.29	4.54801	-27.9725	3.98215	-7.02447	2.14873e-12	1.94213e-10	downregulated
SL_c1635_0.8	3.37527	-27.9673	5.18335	-5.39562	6.82891e-08	2.24448e-06	downregulated		RGS domain superfamily
SL_10_107.20	2.11296	-27.9579	5.16586	-5.41205	6.23086e-08	2.06292e-06	downregulated
SL_02_109.17	4.91882	-27.9369	5.17945	-5.3938	6.89813e-08	2.26311e-06	downregulated	dynein heavy chain binding	WD40 repeat; WD40-repeat-containing domain superfamily	DNAI2	GO:0000003,GO:0000226,GO:0001539,GO:0001578,GO:0003008,GO:0003341,GO:0003674,GO:0003774,GO:0003777,GO:0003824,GO:0005488,GO:0005515,GO:0005575,GO:0005622,GO:0005623,GO:0005737,GO:0005856,GO:0005858,GO:0005875,GO:0005886,GO:0005929,GO:0005930,GO:0006928,GO:0006996,GO:0007010,GO:0007017,GO:0007018,GO:0007275,GO:0007320,GO:0007368,GO:0007389,GO:0007600,GO:0007605,GO:0007618,GO:0007620,GO:0008150,GO:…
SL_29_60.13	4.30585	-27.9023	4.50374	-6.19537	5.81498e-10	3.15668e-08	downregulated	BLOC-2 complex binding	Small GTPase; -; Small GTP-binding protein domain; P-loop containing nucleoside triphosphate hydrolase	RAB32	GO:0000166,GO:0000323,GO:0001882,GO:0001883,GO:0002376,GO:0003674,GO:0003824,GO:0003924,GO:0005488,GO:0005515,GO:0005525,GO:0005575,GO:0005622,GO:0005623,GO:0005737,GO:0005739,GO:0005740,GO:0005741,GO:0005764,GO:0005768,GO:0005769,GO:0005773,GO:0005776,GO:0005783,GO:0005794,GO:0005802,GO:0005829,GO:0006464,GO:0006725,GO:0006726,GO:0006727,GO:0006807,GO:0006810,GO:0006856,GO:0006873,GO:0006885,GO:…
SL_25_10.8	1.78425	-27.7912	5.17005	-5.37542	7.64053e-08	2.46501e-06	downregulated
SL_30_44.16	4.37322	-27.7875	4.64317	-5.9846	2.16928e-09	1.0656e-07	downregulated
SL_28_44.19	9.80348	-27.761	3.03564	-9.14502	5.96208e-20	2.91288e-17	downregulated
SL_c2106_0.16	4.47281	-27.7539	4.29097	-6.46798	9.93197e-11	6.50508e-09	downregulated	microtubule binding	WD40 repeat; WD40-repeat-containing domain superfamily	-	-
SL_c2338_7282	3.63253	-27.7471	4.59347	-6.04054	1.53597e-09	7.7775e-08	downregulated	-		-	-
SL_c2106_0.7	11.5301	-27.7468	5.14031	-5.39789	6.74293e-08	2.22363e-06	downregulated	microtubule binding	WD40 repeat; WD40-repeat-containing domain superfamily; Anaphase-promoting complex subunit 4, WD40 domain	-	-
SL_05_98.4	6.55462	-27.7168	3.20622	-8.64469	5.39537e-18	1.87562e-15	downregulated	-		-	-
SL_c666_1.0	8.0962	-27.7161	2.84488	-9.74244	1.98718e-22	1.56184e-19	downregulated
SL_29_60.2	6.34177	-27.7039	3.19212	-8.67884	3.99819e-18	1.4455e-15	downregulated
SL_01_128.2	11.1495	-27.7035	5.14369	-5.38592	7.20741e-08	2.34332e-06	downregulated	mRNA splicing, via spliceosome	IQ motif, EF-hand binding site	WAC	GO:0000075,GO:0000077,GO:0000323,GO:0000993,GO:0001098,GO:0001099,GO:0003008,GO:0003674,GO:0003682,GO:0005488,GO:0005515,GO:0005575,GO:0005622,GO:0005623,GO:0005634,GO:0005654,GO:0005681,GO:0005737,GO:0005764,GO:0005773,GO:0006325,GO:0006355,GO:0006464,GO:0006513,GO:0006807,GO:0006950,GO:0006974,GO:0006996,GO:0007610,GO:0007611,GO:0007612,GO:0008150,GO:0008152,GO:0009889,GO:0009891,GO:0009892,GO:…
SL_11_87.9	5.07378	-27.6885	5.0507	-5.48211	4.20276e-08	1.42807e-06	downregulated
SL_c1809_0.8	4.45058	-27.6354	3.83113	-7.21338	5.45803e-13	5.60596e-11	downregulated
SL_15_80.2	3.32279	-27.5792	4.94366	-5.5787	2.42318e-08	8.81366e-07	downregulated
SL_19_107.4	7.52852	-27.5627	3.40133	-8.1035	5.34011e-16	1.04927e-13	downregulated	intraciliary transport	Intra-flagellar transport protein 57	IFT57	GO:0001654,GO:0001754,GO:0001838,GO:0001841,GO:0001843,GO:0001894,GO:0001895,GO:0001947,GO:0002009,GO:0003002,GO:0003007,GO:0003143,GO:0003341,GO:0003351,GO:0005575,GO:0005622,GO:0005623,GO:0005737,GO:0005794,GO:0005813,GO:0005815,GO:0005856,GO:0005929,GO:0005930,GO:0006810,GO:0006915,GO:0006919,GO:0006928,GO:0006996,GO:0007017,GO:0007018,GO:0007154,GO:0007165,GO:0007166,GO:0007224,GO:0007275,GO:…
SL_28_65.1	4.99211	-27.4456	4.38963	-6.25236	4.04284e-10	2.32747e-08	downregulated
SL_25_77.8	4.82699	-27.4387	3.61702	-7.58602	3.29894e-14	4.25963e-12	downregulated	choline transmembrane transporter activity	Choline transporter-like	-	-
SL_17_17.2	3.20388	-27.408	4.78152	-5.73208	9.92093e-09	3.94155e-07	downregulated		-
SL_18_50.26	2.32874	-27.3726	5.16319	-5.30149	1.1486e-07	3.56756e-06	downregulated	23 kDa jasmonate-induced protein-like		-	-
SL_02_61.0	3.28588	-27.3719	5.04661	-5.42381	5.83407e-08	1.94222e-06	downregulated	Mortierella verticillata NRRL 6337	PC-Esterase	-	-
SL_c2811_0.1	4.28873	-27.3419	5.14471	-5.31458	1.06905e-07	3.34998e-06	downregulated	peptidase inhibitor activity	Cysteine-rich secretory protein-related; CAP superfamily; CAP domain	-	-
SL_30_4.12	3.51511	-27.3344	5.18051	-5.27639	1.31756e-07	4.01643e-06	downregulated
SL_c3192_0.5	1.1243	-27.3244	5.16771	-5.28753	1.23982e-07	3.82461e-06	downregulated	nucleotide-sugar transmembrane transporter activity		-	-
SL_08_44.19	2.12736	-27.3058	5.16473	-5.28698	1.24354e-07	3.82956e-06	downregulated	Diacylglycerol acyltransferase	Diacylglycerol acyltransferase	DGA1	GO:0003674,GO:0003824,GO:0004144,GO:0005575,GO:0005622,GO:0005623,GO:0005737,GO:0005783,GO:0005811,GO:0006629,GO:0006638,GO:0006639,GO:0006641,GO:0006643,GO:0006665,GO:0006672,GO:0006807,GO:0006996,GO:0008150,GO:0008152,GO:0008374,GO:0008610,GO:0009058,GO:0009987,GO:0010876,GO:0010883,GO:0010884,GO:0012505,GO:0016020,GO:0016021,GO:0016043,GO:0016411,GO:0016740,GO:0016746,GO:0016747,GO:0019432,GO:…
SL_c1432_0.0	3.08432	-27.2343	4.31514	-6.31133	2.76643e-10	1.62895e-08	downregulated
SL_01_133.15	2.69737	-27.228	5.15062	-5.28636	1.24772e-07	3.8359e-06	downregulated	UDP-galactose transmembrane transporter activity	UAA transporter	SLC35B1	GO:0000139,GO:0000902,GO:0000904,GO:0002119,GO:0002164,GO:0003674,GO:0005215,GO:0005338,GO:0005459,GO:0005575,GO:0005622,GO:0005623,GO:0005737,GO:0005783,GO:0005789,GO:0005794,GO:0006464,GO:0006486,GO:0006487,GO:0006807,GO:0006810,GO:0006811,GO:0006820,GO:0006928,GO:0006935,GO:0006950,GO:0006996,GO:0007029,GO:0007275,GO:0007399,GO:0007409,GO:0007411,GO:0008150,GO:0008152,GO:0009058,GO:0009059,GO:…
SL_16_7.20	5.24256	-27.2163	3.33153	-8.16931	3.10146e-16	6.37615e-14	downregulated
SL_c4274_0.1	8.65031	-27.2133	3.27854	-8.30045	1.0372e-16	2.34368e-14	downregulated
SL_12_94.12	4.84862	-27.1933	3.38812	-8.02608	1.00641e-15	1.87554e-13	downregulated	Short calmodulin-binding motif containing conserved Ile and Gln residues.	-; Sterile alpha motif/pointed domain superfamily; IQ motif, EF-hand binding site	-	-
SL_04_137.22	3.73762	-27.185	5.17964	-5.24844	1.53392e-07	4.6061e-06	downregulated		-
SL_03_3.1	3.16375	-27.1832	4.29987	-6.32187	2.58425e-10	1.54176e-08	downregulated
SL_c3005_0.5	2.26846	-27.1204	5.16404	-5.25179	1.5063e-07	4.53823e-06	downregulated	Metallo-peptidase family M12B Reprolysin-like		-	-
SL_c1772_0.3	2.79675	-27.0946	4.92846	-5.49759	3.85023e-08	1.3157e-06	downregulated
SL_21_17.5	5.78009	-27.0937	3.41619	-7.93097	2.17439e-15	3.57332e-13	downregulated	Domain of unknown function (DUF305)		-	-
SL_12_8.40	5.56935	-27.0847	3.67155	-7.37693	1.61978e-13	1.8226e-11	downregulated	-		-	-
SL_27_70.8	5.39052	-27.0719	4.78306	-5.65995	1.51413e-08	5.7264e-07	downregulated	oxidoreductase activity, acting on single donors with incorporation of molecular oxygen, incorporation of two atoms of oxygen	Carotenoid oxygenase	-	-
SL_27_5930	2.77018	-27.0131	5.15957	-5.23552	1.64519e-07	4.88269e-06	downregulated	function. Source PGD	Type-1 angiotensin II receptor-associated protein	-	-
SL_03_148.15	6.83707	-26.9868	3.09894	-8.70841	3.08154e-18	1.16052e-15	downregulated	major facilitator superfamily	MFS transporter superfamily	-	-
SL_15_49.26	5.21986	-26.973	5.17881	-5.20834	1.90536e-07	5.53749e-06	downregulated
SL_10_24.1	28.9962	-26.9646	3.87834	-6.95262	3.58553e-12	3.08646e-10	downregulated	-	PapD-like superfamily; Calponin homology domain	CHDC2	-
SL_28_27.9	2.72548	-26.9569	5.18377	-5.20026	1.9901e-07	5.73764e-06	downregulated
SL_15_55.20	2.72101	-26.9523	5.14538	-5.23816	1.62187e-07	4.83008e-06	downregulated	MORN repeat-containing protein	-; MORN motif	-	-
SL_25_82.25	3.19785	-26.9511	5.18116	-5.20175	1.97426e-07	5.70106e-06	downregulated	PFAM DNA polymerase B, exonuclease	DNA/RNA polymerase superfamily; DNA-directed DNA polymerase, family B, multifunctional domain; DNA-directed DNA polymerase, family B; Ribonuclease H-like superfamily	polB	GO:0003674,GO:0003824,GO:0003887,GO:0004518,GO:0004527,GO:0004529,GO:0004536,GO:0006139,GO:0006259,GO:0006260,GO:0006261,GO:0006281,GO:0006725,GO:0006807,GO:0006950,GO:0006974,GO:0007154,GO:0008150,GO:0008152,GO:0008296,GO:0008408,GO:0009058,GO:0009059,GO:0009432,GO:0009605,GO:0009987,GO:0009991,GO:0016740,GO:0016772,GO:0016779,GO:0016787,GO:0016788,GO:0016796,GO:0016895,GO:0018130,GO:0019438,GO:…
SL_06_124.14	4.16254	-26.9484	3.74036	-7.20475	5.81487e-13	5.90536e-11	downregulated	-		-	-
SL_c1111_0.5	4.64357	-26.935	5.0983	-5.28314	1.2699e-07	3.89084e-06	downregulated	-		-	-
SL_17_69.3	2.21427	-26.8986	5.18284	-5.18993	2.10368e-07	6.02665e-06	downregulated	-		-	-
SL_c1711_0.4	2.69629	-26.8627	5.16242	-5.20351	1.9556e-07	5.66527e-06	downregulated
SL_19_82.7	5.54668	-26.8486	5.14874	-5.2146	1.84209e-07	5.37957e-06	downregulated
SL_c557_1.15	3.21135	-26.8426	5.16305	-5.19898	2.00389e-07	5.76821e-06	downregulated	-		-	-
SL_18_27.10	4.34511	-26.8027	3.95435	-6.77804	1.21817e-11	9.7008e-10	downregulated	RNA polymerase II transcription regulator recruiting activity		-	-
SL_c2054_0.0	3.74598	-26.8019	5.18016	-5.17396	2.29189e-07	6.45336e-06	downregulated
SL_22_83.23	1.99685	-26.7856	5.16567	-5.18532	2.15648e-07	6.1584e-06	downregulated	RNA polymerase II transcription regulator recruiting activity	SANT/Myb domain; Homeobox-like domain superfamily; Myb domain	MYBL2	-
SL_14_79.24	4.09524	-26.755	5.17833	-5.16672	2.38244e-07	6.6771e-06	downregulated	dynein heavy chain binding		-	-
SL_23_35.14	2.67534	-26.7517	5.1795	-5.16492	2.40536e-07	6.73092e-06	downregulated	carbonate dehydratase activity	Alpha carbonic anhydrase domain; Alpha carbonic anhydrase domain superfamily; Carbonic anhydrase, prokaryotic-like	-	GO:0005575,GO:0005623,GO:0042597,GO:0044464
SL_04_165.23	8.60759	-26.7323	3.15343	-8.47721	2.30661e-17	6.41486e-15	downregulated
SL_03_106.11	6.39478	-26.7307	4.67505	-5.71774	1.0795e-08	4.25145e-07	downregulated	-		-	-
SL_02_194.12	12.9968	-26.7287	2.62451	-10.1842	2.33209e-24	2.47983e-21	downregulated		Carbohydrate-binding WSC; Soluble quinoprotein glucose/sorbosone dehydrogenase; Glucose/Sorbosone dehydrogenase
SL_c727_1.8	3.61292	-26.7252	4.77933	-5.59183	2.24685e-08	8.18878e-07	downregulated	-		-	-
SL_25_t1.9	3.60894	-26.7221	4.21636	-6.33773	2.33175e-10	1.40974e-08	downregulated
SL_c1248_0.10	2.2474	-26.7085	5.16588	-5.17017	2.33882e-07	6.56503e-06	downregulated	Protein of unknown function (DUF563)	Glycosyltransferase 61	-	-
SL_23_78.14	3.97573	-26.7066	3.25864	-8.19562	2.49311e-16	5.24047e-14	downregulated	FK506 binding	Sterile alpha motif/pointed domain superfamily; Sterile alpha motif domain; -; WW domain; FKBP-type peptidyl-prolyl cis-trans isomerase domain; WW domain superfamily; IQ motif, EF-hand binding site	-	-
SL_18_61.22	6.76877	-26.6458	4.21553	-6.32086	2.60107e-10	1.5467e-08	downregulated
SL_06_81.6	4.58329	-26.6312	3.11458	-8.5505	1.22554e-17	3.69233e-15	downregulated	translation initiation factor activity	Armadillo-type fold; MIF4G-like, type 3	-	GO:0005575,GO:0005622,GO:0005623,GO:0005737,GO:0005829,GO:0016281,GO:0032991,GO:0044424,GO:0044444,GO:0044464
SL_11_6.15	5.37204	-26.6281	4.2173	-6.31401	2.71893e-10	1.61148e-08	downregulated	glycoprotein 6-alpha-L-fucosyltransferase activity	Alpha-(1,6)-fucosyltransferase, N- and catalytic domain; Glycosyltransferase family 23 (GT23) domain	-	-
SL_c99_1.14	3.21555	-26.6216	4.92252	-5.40813	6.36873e-08	2.10471e-06	downregulated	pyrroline-5-carboxylate reductase activity	6-phosphogluconate dehydrogenase-like, C-terminal domain superfamily; Pyrroline-5-carboxylate reductase; Pyrroline-5-carboxylate reductase, catalytic, N-terminal; Pyrroline-5-carboxylate reductase, dimerisation domain; NAD(P)-binding domain superfamily	P5CR	-
SL_20_14.5	5.94972	-26.6179	4.82519	-5.51645	3.45915e-08	1.20252e-06	downregulated	WD40 repeats	WD40 repeat; -; Quinoprotein alcohol dehydrogenase-like superfamily	-	-
SL_12_18.21	1.17293	-26.6057	5.18519	-5.1311	2.88049e-07	7.94972e-06	downregulated
SL_c4422_0.1	3.89356	-26.5972	3.86284	-6.8854	5.76242e-12	4.77831e-10	downregulated	protein transport	EF-hand domain	-	GO:0005575,GO:0005622,GO:0005623,GO:0005737,GO:0005739,GO:0009507,GO:0009526,GO:0009528,GO:0009534,GO:0009535,GO:0009536,GO:0009579,GO:0009706,GO:0009941,GO:0016020,GO:0019866,GO:0031090,GO:0031967,GO:0031969,GO:0031975,GO:0031976,GO:0031984,GO:0034357,GO:0042170,GO:0042651,GO:0043226,GO:0043227,GO:0043229,GO:0043231,GO:0044422,GO:0044424,GO:0044434,GO:0044435,GO:0044436,GO:0044444,GO:0044446,GO:…
SL_07_74.4	1.71528	-26.5936	5.16456	-5.14925	2.6153e-07	7.25105e-06	downregulated
SL_26_60.11	16.1273	-26.5544	5.21898	-5.08804	3.61781e-07	9.80498e-06	downregulated
SL_04_153.16	5.00973	-26.5107	3.92935	-6.74684	1.51095e-11	1.1824e-09	downregulated
SL_09_8.20	4.80141	-26.508	5.14235	-5.15483	2.53857e-07	7.07083e-06	downregulated	-		-	-
SL_22_60.6	4.97251	-26.4627	4.6134	-5.73604	9.69157e-09	3.86743e-07	downregulated
SL_07_63.12	4.08936	-26.4606	5.13122	-5.15679	2.51223e-07	7.00826e-06	downregulated	-	EF-hand domain pair; EF-hand domain	-	-
SL_29_16199	3.7158	-26.4444	4.89928	-5.39762	6.75319e-08	2.22363e-06	downregulated
SL_c2338_0.5	4.07652	-26.4383	5.18007	-5.10384	3.32826e-07	9.14361e-06	downregulated	microtubule motor activity		-	-
SL_07_26.6	4.90832	-26.4345	3.62515	-7.29198	3.05428e-13	3.30613e-11	downregulated	positive regulation of caveolin-mediated endocytosis	Ankyrin repeat; Ankyrin repeat-containing domain superfamily; -	ENAH	-
SL_c446_1.6	12.1853	-26.4344	3.1497	-8.39266	4.75245e-17	1.19319e-14	downregulated		-; MORN motif
SL_18_10.11	3.79603	-26.4246	3.90269	-6.77086	1.28019e-11	1.015e-09	downregulated	choline transmembrane transporter activity	Choline transporter-like	-	-
SL_06_30.11	14.2699	-26.4229	3.08562	-8.56326	1.09716e-17	3.36159e-15	downregulated	Fibronectin type III-like domain	Cellulose binding, type IV; Galactose-binding-like domain superfamily; -; Carbohydrate binding module family 6	-	-
SL_19_12.28	3.19459	-26.4133	4.97882	-5.30513	1.12591e-07	3.50915e-06	downregulated	chromosome condensation		SMC2	GO:0000003,GO:0000012,GO:0000070,GO:0000166,GO:0000217,GO:0000228,GO:0000278,GO:0000280,GO:0000775,GO:0000776,GO:0000777,GO:0000778,GO:0000779,GO:0000780,GO:0000785,GO:0000790,GO:0000793,GO:0000794,GO:0000796,GO:0000799,GO:0000819,GO:0003674,GO:0003676,GO:0003677,GO:0003680,GO:0003682,GO:0003690,GO:0003697,GO:0003824,GO:0005215,GO:0005488,GO:0005515,GO:0005524,GO:0005575,GO:0005622,GO:0005623,GO:…
SL_13_80.8	4.16397	-26.3424	5.17939	-5.08601	3.65683e-07	9.88108e-06	downregulated	sulfotransferase activity	Sulfotransferase domain; P-loop containing nucleoside triphosphate hydrolase	-	-
SL_c2348_0.0	4.03238	-26.3408	3.704	-7.11145	1.14826e-12	1.0811e-10	downregulated	-		-	-
SL_10_48.8	7.17571	-26.3267	4.50538	-5.84339	5.11481e-09	2.31151e-07	downregulated
SL_18_27.16	2.81576	-26.3008	4.26841	-6.16173	7.1953e-10	3.84821e-08	downregulated	RNA polymerase II transcription regulator recruiting activity	Myb domain; SANT/Myb domain; Homeobox-like domain superfamily	-	-
SL_c2067_0.21	12.0201	-26.2968	5.22196	-5.03582	4.75816e-07	1.23938e-05	downregulated	myotome development	-; WD40-repeat-containing domain superfamily; WD40 repeat; Tetratricopeptide-like helical domain superfamily; Anaphase-promoting complex subunit 4, WD40 domain; WDR19, WD40 repeat	FAP66	-
SL_10_176.16	8.28015	-26.2882	3.90085	-6.73909	1.59381e-11	1.24186e-09	downregulated
SL_12_56.84	3.4091	-26.2856	5.16365	-5.0905	3.57127e-07	9.69337e-06	downregulated
SL_23_28.6	2.90829	-26.2484	5.18241	-5.0649	4.08609e-07	1.08207e-05	downregulated
SL_27_26.2	5.44107	-26.2469	5.16133	-5.08529	3.67055e-07	9.90338e-06	downregulated	U2 snRNA binding	-; Leucine-rich repeat	LRRC72	-
SL_04_39.23	4.05623	-26.2424	5.18134	-5.0648	4.08836e-07	1.08207e-05	downregulated
SL_13_70.7	2.23997	-26.1936	5.18229	-5.05445	4.31638e-07	1.13742e-05	downregulated
SL_23_98.22	1.96845	-26.1853	5.18724	-5.04802	4.46415e-07	1.17294e-05	downregulated
SL_02_187.25	5.30137	-26.1348	4.01034	-6.51686	7.17962e-11	4.77155e-09	downregulated	Fungal-type cellulose-binding domain	Cellulose/chitin-binding protein, N-terminal; Cellulose-binding domain superfamily; Cellulose-binding domain, fungal	-	-
SL_c687_0.1	2.56679	-26.107	5.18415	-5.03593	4.75527e-07	1.23938e-05	downregulated		Zinc finger, CCHC-type
SL_12_108.7	3.26896	-26.1043	5.18057	-5.03888	4.68257e-07	1.22676e-05	downregulated
SL_13_95.12	5.18566	-26.093	5.13902	-5.07742	3.82599e-07	1.02767e-05	downregulated
SL_08_79.10	2.38288	-26.0861	5.16303	-5.05247	4.36122e-07	1.14757e-05	downregulated
SL_24_36.3	7.96053	-26.0205	3.07027	-8.475	2.35088e-17	6.43892e-15	downregulated	axoneme assembly		KIAA1751	GO:0000226,GO:0001539,GO:0001578,GO:0003341,GO:0005575,GO:0005622,GO:0005623,GO:0005737,GO:0005856,GO:0005929,GO:0005930,GO:0006928,GO:0006996,GO:0007010,GO:0007017,GO:0007018,GO:0008150,GO:0009987,GO:0016043,GO:0022607,GO:0030030,GO:0030031,GO:0032838,GO:0035082,GO:0040011,GO:0042995,GO:0043226,GO:0043228,GO:0043229,GO:0043232,GO:0044085,GO:0044422,GO:0044424,GO:0044430,GO:0044441,GO:0044444,GO:…
SL_03_18.16	2.2945	-25.9495	5.18141	-5.0082	5.49424e-07	1.41481e-05	downregulated
SL_02_13423	8.2082	-25.9275	3.66027	-7.08352	1.40542e-12	1.28963e-10	downregulated	p25-alpha	EF-hand domain pair; P25-alpha	-	-
SL_03_14453	43.6703	-25.9269	4.55021	-5.69795	1.21259e-08	4.69377e-07	downregulated	Calcium-binding protein	EF-hand domain; EF-hand domain pair	-	-
SL_c1930_0.7	3.19346	-25.9204	5.16551	-5.01798	5.22178e-07	1.34656e-05	downregulated	glycine amidinotransferase activity	-	GATM	GO:0003008,GO:0003012,GO:0003674,GO:0003824,GO:0005575,GO:0005622,GO:0005623,GO:0005737,GO:0005739,GO:0005740,GO:0005743,GO:0005758,GO:0006082,GO:0006520,GO:0006575,GO:0006600,GO:0006601,GO:0006807,GO:0006950,GO:0006979,GO:0007275,GO:0007584,GO:0007610,GO:0007611,GO:0008150,GO:0008152,GO:0008652,GO:0009058,GO:0009605,GO:0009611,GO:0009719,GO:0009725,GO:0009790,GO:0009888,GO:0009987,GO:0009991,GO:…
SL_c1574_0.19	2.37252	-25.9177	5.18224	-5.00125	5.69605e-07	1.45846e-05	downregulated
SL_09_29.2	8.82411	-25.8754	3.01176	-8.59144	8.58893e-18	2.7239e-15	downregulated	Nfx1-type zinc finger-containing protein	P-loop containing nucleoside triphosphate hydrolase; -; CbxX/CfxQ; ATPase, AAA-type, core; CbbX, AAA lid domain; AAA+ ATPase domain	-	-
SL_25_82.3	3.26626	-25.865	5.18137	-4.99193	5.97788e-07	1.52415e-05	downregulated	trimethyllysine dioxygenase activity	-; TauD/TfdA-like domain	-	-
SL_04_169.27	4.177	-25.8558	5.149	-5.02152	5.12652e-07	1.32578e-05	downregulated	protein xylosyltransferase activity	Cellulose/chitin-binding protein, N-terminal	-	-
SL_05_59.16	3.23653	-25.8501	5.1802	-4.99017	6.03275e-07	1.53381e-05	downregulated
SL_08_16.22	2.36517	-25.8448	5.18285	-4.9866	6.14511e-07	1.55147e-05	downregulated
SL_11_9.0	2.79144	-25.8251	5.14414	-5.02029	5.1593e-07	1.33235e-05	downregulated
SL_11_156.25	4.76908	-25.8219	3.94373	-6.54758	5.84788e-11	4.01947e-09	downregulated
SL_28_114.9	11.838	-25.8194	3.00515	-8.59174	8.56656e-18	2.7239e-15	downregulated		Armadillo-type fold
SL_08_114.13	3.99027	-25.8126	3.98362	-6.47968	9.19198e-11	6.0423e-09	downregulated
SL_29_69.19	5.31773	-25.7621	4.88541	-5.27327	1.34017e-07	4.07849e-06	downregulated
SL_25_80.7	4.86435	-25.7601	5.17955	-4.97343	6.57789e-07	1.64922e-05	downregulated	trimethyllysine dioxygenase activity	-; TauD/TfdA-like domain	-	-
SL_20_85.14	2.59652	-25.7472	5.14365	-5.00564	5.56771e-07	1.42965e-05	downregulated	Major facilitator superfamily	MFS transporter superfamily	-	-
SL_c891_0.1	1.6089	-25.6999	5.18253	-4.95896	7.08716e-07	1.76373e-05	downregulated	-		-	-
SL_c1714_0.20	4.36915	-25.6971	4.67812	-5.49304	3.95078e-08	1.34751e-06	downregulated
SL_07_52.16	4.32502	-25.6777	5.1395	-4.99616	5.84837e-07	1.49323e-05	downregulated	ADP binding	-; Kinesin light chain; Tetratricopeptide-like helical domain superfamily; Tetratricopeptide repeat	-	-
SL_01_140.4	4.82692	-25.6555	5.16006	-4.97194	6.62875e-07	1.65967e-05	downregulated
SL_01_81.14	7.37235	-25.6285	3.53707	-7.24568	4.3027e-13	4.54436e-11	downregulated	Metallo-peptidase family M12B Reprolysin-like		-	-
SL_05_31.0	2.42204	-25.6258	5.16375	-4.96264	6.95425e-07	1.73396e-05	downregulated	protein N-terminus binding	BART domain	CFAP36	GO:0003674,GO:0005488,GO:0005515,GO:0005575,GO:0005622,GO:0005623,GO:0005737,GO:0005856,GO:0005929,GO:0005930,GO:0006996,GO:0008150,GO:0009987,GO:0016043,GO:0022607,GO:0030030,GO:0030031,GO:0032838,GO:0035869,GO:0042995,GO:0043226,GO:0043228,GO:0043229,GO:0043232,GO:0044085,GO:0044422,GO:0044424,GO:0044430,GO:0044441,GO:0044444,GO:0044446,GO:0044463,GO:0044464,GO:0044782,GO:0047485,GO:0060271,GO:…
SL_01_50.6	3.77821	-25.6246	5.14255	-4.98285	6.26531e-07	1.57961e-05	downregulated
SL_06_106.2	14.2851	-25.6115	2.82459	-9.06733	1.21972e-19	5.51221e-17	downregulated	dynein light chain binding		-	-
SL_12_72.0	4.44842	-25.6105	5.17943	-4.94465	7.62803e-07	1.8812e-05	downregulated	JOSEPHIN-like protein	Josephin domain	-	GO:0003674,GO:0003824,GO:0004843,GO:0006464,GO:0006508,GO:0006807,GO:0008150,GO:0008152,GO:0008233,GO:0008234,GO:0009987,GO:0016579,GO:0016787,GO:0019538,GO:0019783,GO:0036211,GO:0036459,GO:0043170,GO:0043412,GO:0044237,GO:0044238,GO:0044260,GO:0044267,GO:0070011,GO:0070646,GO:0070647,GO:0071704,GO:0101005,GO:0140096,GO:1901564
SL_c107_3.13	2.35064	-25.6073	5.18142	-4.94213	7.72735e-07	1.9031e-05	downregulated	cysteine-type peptidase activity	-	MCA5	-
SL_09_27.18	9.20342	-25.6065	3.48294	-7.35197	1.95308e-13	2.1528e-11	downregulated	Nfx1-type zinc finger-containing protein	AAA+ ATPase domain; DNA2/NAM7 helicase-like, C-terminal; P-loop containing nucleoside triphosphate hydrolase; -; ATPase, AAA-type, core; DNA2/NAM7 helicase, helicase domain; CbxX/CfxQ	-	-
SL_24_42.8	2.95533	-25.6029	5.14349	-4.97773	6.43336e-07	1.61522e-05	downregulated	dynein light chain binding	Dynein heavy chain, C-terminal domain	-	-
SL_20_15478	2.75782	-25.6007	5.18094	-4.94133	7.759e-07	1.90829e-05	downregulated
SL_08_133.21	6.71693	-25.5989	4.59069	-5.57626	2.4575e-08	8.90266e-07	downregulated
SL_c2046_0.0	17.5438	-25.5788	5.17749	-4.94039	7.79647e-07	1.9149e-05	downregulated
SL_28_8.5	5.26818	-25.5761	4.88886	-5.2315	1.68143e-07	4.96654e-06	downregulated	Pyridine nucleotide-disulphide oxidoreductase	FAD/NAD(P)-binding domain; -; FAD/NAD(P)-binding domain superfamily	-	-
SL_08_156.26	5.988	-25.5749	3.6695	-6.96959	3.17866e-12	2.76253e-10	downregulated
SL_18_32.1	5.54954	-25.559	4.79086	-5.33496	9.55675e-08	3.02023e-06	downregulated	regulation of response to stimulus	-; Leucine-rich repeat, typical subtype; Leucine-rich repeat	RIPK4	GO:0002009,GO:0005575,GO:0005622,GO:0005623,GO:0005737,GO:0006355,GO:0008150,GO:0009653,GO:0009888,GO:0009889,GO:0010468,GO:0010556,GO:0016020,GO:0019219,GO:0019222,GO:0031323,GO:0031326,GO:0032502,GO:0044093,GO:0044424,GO:0044464,GO:0048518,GO:0048729,GO:0048856,GO:0050789,GO:0050794,GO:0051090,GO:0051091,GO:0051092,GO:0051171,GO:0051252,GO:0060255,GO:0060429,GO:0065007,GO:0065009,GO:0080090,GO:…
SL_25_121.30	2.20809	-25.5584	5.18557	-4.92876	8.27544e-07	2.01611e-05	downregulated	microtubule motor activity		-	-
SL_07_106.2	5.0904	-25.547	3.9808	-6.41756	1.38472e-10	8.78299e-09	downregulated	negative regulation of pancreatic amylase secretion	cDENN domain	-	-
SL_11_114.34	2.08643	-25.5414	5.16534	-4.94477	7.62353e-07	1.8812e-05	downregulated	-	IQ motif, EF-hand binding site	-	-
SL_24_67.26	3.87804	-25.5172	5.18189	-4.9243	8.46626e-07	2.05705e-05	downregulated	ELMO domain-containing protein		ELMOD3	-
SL_c1987_0.0	9.48722	-25.4981	2.82473	-9.02673	1.76873e-19	7.79835e-17	downregulated	-		-	-
SL_14_42.8	4.83199	-25.4858	5.13952	-4.95879	7.09318e-07	1.76373e-05	downregulated	outer dynein arm assembly		ODA1	GO:0000226,GO:0001539,GO:0001578,GO:0003341,GO:0005575,GO:0005622,GO:0005623,GO:0005737,GO:0005856,GO:0005858,GO:0005875,GO:0005929,GO:0005930,GO:0006928,GO:0006996,GO:0007010,GO:0007017,GO:0007018,GO:0008150,GO:0009987,GO:0015630,GO:0016043,GO:0022607,GO:0030030,GO:0030031,GO:0030286,GO:0032838,GO:0032991,GO:0034622,GO:0035082,GO:0036157,GO:0036158,GO:0040011,GO:0042995,GO:0043226,GO:0043228,GO:…
SL_c1761_0.13	3.25371	-25.4795	5.1797	-4.91911	8.69372e-07	2.1061e-05	downregulated
SL_23_30.9	2.90108	-25.475	5.17908	-4.91882	8.70691e-07	2.1061e-05	downregulated	carbonate dehydratase activity	Carbonic anhydrase, prokaryotic-like; Alpha carbonic anhydrase domain superfamily; Alpha carbonic anhydrase domain	-	GO:0005575,GO:0005623,GO:0042597,GO:0044464
SL_19_100.12	4.39058	-25.4074	4.47148	-5.68211	1.33042e-08	5.12495e-07	downregulated	-		-	-
SL_13_74.10	4.28451	-25.3845	5.14254	-4.93618	7.9668e-07	1.95143e-05	downregulated	major facilitator superfamily	MFS transporter superfamily; Major facilitator superfamily	-	-
SL_23_9818	4.24868	-25.3695	5.14917	-4.92692	8.35369e-07	2.03243e-05	downregulated	spectrin binding	-; Ankyrin repeat; Pleckstrin homology domain; Ankyrin repeat-containing domain superfamily	-	-
SL_15_7501	1.12469	-25.3405	5.20618	-4.86738	1.13088e-06	2.62762e-05	downregulated
SL_23_93.13	2.33007	-25.3285	5.18107	-4.88866	1.01525e-06	2.42119e-05	downregulated
SL_c406_0.20	1.86303	-25.3153	5.19142	-4.87638	1.08051e-06	2.53668e-05	downregulated	protein transport		BCCIP	GO:0000054,GO:0000055,GO:0000079,GO:0000132,GO:0000226,GO:0000278,GO:0000280,GO:0000307,GO:0000922,GO:0001932,GO:0002065,GO:0003674,GO:0005488,GO:0005515,GO:0005575,GO:0005622,GO:0005623,GO:0005634,GO:0005654,GO:0005730,GO:0005737,GO:0005813,GO:0005814,GO:0005815,GO:0005819,GO:0005829,GO:0005856,GO:0006403,GO:0006405,GO:0006611,GO:0006810,GO:0006886,GO:0006913,GO:0006950,GO:0006974,GO:0006996,GO:…
SL_06_120.11	6.04196	-25.3114	4.82129	-5.24993	1.52161e-07	4.57673e-06	downregulated	-		-	-
SL_c2300_0.5	2.53615	-25.3069	3.77528	-6.70332	2.03739e-11	1.54747e-09	downregulated
SL_10_47.7	1.4148	-25.2834	5.18319	-4.87797	1.07181e-06	2.5261e-05	downregulated		Armadillo-type fold
SL_14_76.1	2.03625	-25.2808	5.14853	-4.9103	9.09394e-07	2.18025e-05	downregulated
SL_c1385_0.0	2.19008	-25.2743	5.18241	-4.87695	1.07741e-06	2.53269e-05	downregulated		FNIP; -
SL_21_118.0	3.06625	-25.2411	5.14334	-4.90753	9.22298e-07	2.20826e-05	downregulated
SL_10_183.4	4.32515	-25.2323	5.17971	-4.87138	1.10824e-06	2.58613e-05	downregulated
SL_25_26.53	3.47376	-25.206	3.98207	-6.32987	2.4536e-10	1.47846e-08	downregulated
SL_14_60.13	4.17452	-25.1945	5.16154	-4.8812	1.05445e-06	2.49198e-05	downregulated	axoneme assembly	-; Leucine-rich repeat, typical subtype; Leucine-rich repeat	-	-
SL_c2170_0.5	4.15104	-25.1938	5.16143	-4.88117	1.05458e-06	2.49198e-05	downregulated
SL_c1601_0.34	3.11971	-25.1488	5.18096	-4.85407	1.20951e-06	2.79238e-05	downregulated
SL_28_66.2	5.01389	-25.1454	4.34241	-5.79065	7.01135e-09	2.99632e-07	downregulated
SL_07_92.9	2.50078	-25.1203	5.14231	-4.88502	1.03417e-06	2.4577e-05	downregulated
SL_c1610_0.29	2.04936	-25.1069	5.15163	-4.87359	1.09587e-06	2.56275e-05	downregulated	-		-	-
SL_28_86.0	3.30924	-25.0782	5.1449	-4.87439	1.09148e-06	2.55578e-05	downregulated
SL_c669_1.23	3.21483	-25.059	4.91915	-5.09418	3.50249e-07	9.54971e-06	downregulated	corticospinal neuron axon guidance through spinal cord	Leucine-rich repeat, typical subtype; Leucine-rich repeat; -	-	-
SL_c1492_0.1	3.54965	-25.0575	5.16209	-4.85414	1.20909e-06	2.79238e-05	downregulated
SL_13_54.15	1.20371	-25.0571	5.17125	-4.84547	1.26311e-06	2.9013e-05	downregulated	protein xylosyltransferase activity		-	-
SL_09_131.33	7.84722	-25.0517	3.88977	-6.44041	1.19153e-10	7.58423e-09	downregulated		IQ motif, EF-hand binding site
SL_24_19.7	4.42773	-25.0404	5.16158	-4.85131	1.2265e-06	2.82438e-05	downregulated	-		-	-
SL_27_101.2	2.52458	-25.0345	5.18071	-4.83225	1.34998e-06	3.06962e-05	downregulated
SL_03_9021	5.13576	-25.0319	5.17908	-4.83327	1.34308e-06	3.06166e-05	downregulated	protein O-linked glycosylation	-; Leucine-rich repeat	-	-
SL_15_35.29	3.71711	-25.0289	5.17991	-4.83191	1.35228e-06	3.071e-05	downregulated	Uncharacterized protein family UPF0029	Impact, N-terminal; Ribosomal protein S5 domain 2-type fold	-	-
SL_06_128.13	3.60795	-25.0128	4.76608	-5.24809	1.53688e-07	4.60732e-06	downregulated
SL_07_21.11	2.55899	-24.9877	5.16448	-4.83837	1.30907e-06	2.99167e-05	downregulated	phenanthrene-epoxide hydrolase activity	NADP-dependent oxidoreductase domain superfamily	AKR7A2	GO:0003674,GO:0003824,GO:0004032,GO:0004033,GO:0004301,GO:0005488,GO:0005515,GO:0005575,GO:0005622,GO:0005623,GO:0005737,GO:0005794,GO:0005829,GO:0005975,GO:0006066,GO:0006081,GO:0006091,GO:0006725,GO:0006805,GO:0006807,GO:0008106,GO:0008150,GO:0008152,GO:0009055,GO:0009056,GO:0009404,GO:0009407,GO:0009410,GO:0009636,GO:0009987,GO:0012505,GO:0016137,GO:0016491,GO:0016614,GO:0016616,GO:0016787,GO:…
SL_26_77.17	3.29839	-24.9839	5.16216	-4.83983	1.29953e-06	2.97362e-05	downregulated	fibroblast growth factor receptor binding	Leucine-rich repeat; -	FLRT1	GO:0000902,GO:0001932,GO:0001933,GO:0003674,GO:0004857,GO:0004860,GO:0005102,GO:0005104,GO:0005488,GO:0005515,GO:0005575,GO:0005576,GO:0005615,GO:0005622,GO:0005623,GO:0005737,GO:0005886,GO:0005887,GO:0005911,GO:0006469,GO:0007154,GO:0007165,GO:0007166,GO:0007167,GO:0007169,GO:0007275,GO:0007399,GO:0008150,GO:0008543,GO:0009653,GO:0009719,GO:0009892,GO:0009966,GO:0009968,GO:0009987,GO:0010033,GO:…
SL_09_89.26	6.49166	-24.9139	3.15697	-7.8917	2.98103e-15	4.76886e-13	downregulated
SL_14_14639	5.58458	-24.8888	2.91515	-8.53772	1.36901e-17	3.99156e-15	downregulated	choline transmembrane transporter activity	Choline transporter-like	-	-
SL_15_82.19	4.10474	-24.8853	4.41927	-5.63109	1.79077e-08	6.66086e-07	downregulated	microtubule motor activity		-	-
SL_09_83.16	4.67277	-24.8769	3.49564	-7.11655	1.10659e-12	1.04732e-10	downregulated	WD repeat-containing protein	WD40-repeat-containing domain superfamily; -; WD40 repeat; G-protein beta WD-40 repeat	-	-
SL_10_78.27	8.39589	-24.8714	2.6674	-9.3242	1.11829e-20	5.94568e-18	downregulated		Galactose-binding-like domain superfamily; Regulator of chromosome condensation, RCC1; Regulator of chromosome condensation 1/beta-lactamase-inhibitor protein II; EF-hand domain; EF-hand domain pair; -
SL_18_7.17	3.13851	-24.8546	4.74755	-5.23525	1.64764e-07	4.88269e-06	downregulated	choline transmembrane transporter activity	Choline transporter-like	-	-
SL_28_8.13	2.25157	-24.8389	5.15181	-4.82138	1.42566e-06	3.22549e-05	downregulated		GroEL-like equatorial domain superfamily
SL_09_131.8	13.0005	-24.8368	2.62182	-9.47313	2.71577e-21	1.58364e-18	downregulated
SL_01_77.5	7.72921	-24.8284	3.48608	-7.12217	1.06244e-12	1.01083e-10	downregulated	Metallo-peptidase family M12	-	-	-
SL_28_65.8	2.98782	-24.7982	5.14093	-4.82368	1.40934e-06	3.19658e-05	downregulated	Glycosyl transferase family 21	Glycosyltransferase 2-like; Nucleotide-diphospho-sugar transferases	-	-
SL_c2403_0.21	9.60399	-24.7916	2.96891	-8.35042	6.80179e-17	1.59683e-14	downregulated	spectrin binding		-	-
SL_01_107.4	2.32271	-24.7872	5.14458	-4.81812	1.44914e-06	3.26814e-05	downregulated	-		-	-
SL_08_161.38	19.2234	-24.7812	5.16147	-4.80118	1.57731e-06	3.53186e-05	downregulated	-		-	-
SL_c3557_0.3	7.86621	-24.7625	3.0686	-8.06966	7.04971e-16	1.34145e-13	downregulated
SL_17_23.17	2.02186	-24.7504	5.18809	-4.77062	1.83662e-06	4.04393e-05	downregulated
SL_03_33.3	2.77722	-24.7453	5.19161	-4.76639	1.87554e-06	4.1096e-05	downregulated	-	Poly(ADP-ribose) polymerase, catalytic domain; -	-	-
SL_05_7350	12.1521	-24.738	2.5463	-9.71526	2.59584e-22	1.95521e-19	downregulated	regulation of canonical Wnt signaling pathway involved in osteoblast differentiation	EGF-like domain; EGF-like domain, extracellular; LDLR class B repeat; Laminin-type EGF domain; -	-	-
SL_c1911_0.17	9.17491	-24.7324	3.01605	-8.20027	2.39847e-16	5.10084e-14	downregulated	-	-	-	-
SL_06_45.11	4.76415	-24.7234	3.82382	-6.46564	1.00874e-10	6.58301e-09	downregulated	pogo transposable element with KRAB domain		POGK	-
SL_22_73.2	6.05212	-24.7192	4.13542	-5.97743	2.26692e-09	1.11054e-07	downregulated
SL_29_95.0	2.89794	-24.7128	5.17901	-4.77171	1.82667e-06	4.02692e-05	downregulated
SL_08_67.0	3.05373	-24.6985	5.14211	-4.80318	1.56163e-06	3.50679e-05	downregulated	intracellular transport of viral protein in host cell	Dynein light chain Tctex-1 like	-	-
SL_24_19.4	4.65804	-24.6848	3.1758	-7.77277	7.67851e-15	1.14714e-12	downregulated	-		-	-
SL_25_84.17	2.83754	-24.6593	5.15113	-4.78717	1.69147e-06	3.76561e-05	downregulated	DNA replication proofreading	DNA-directed RNA polymerase, subunit 2, hybrid-binding domain; -	-	-
SL_01_35.1	1.49403	-24.6281	5.18405	-4.75075	2.02664e-06	4.40861e-05	downregulated
SL_06_30.3	3.93627	-24.6202	4.08276	-6.03027	1.63689e-09	8.21948e-08	downregulated	Repeats in polycystic kidney disease 1 (PKD1) and other proteins	Glucose/Sorbosone dehydrogenase; PKD domain superfamily	-	-
SL_14_118.8	2.18407	-24.6129	5.15226	-4.77711	1.77833e-06	3.92514e-05	downregulated
SL_24_19.13	3.76933	-24.6064	5.16224	-4.76661	1.87355e-06	4.1096e-05	downregulated	-		-	-
SL_02_168.4	3.84308	-24.6046	5.16151	-4.76694	1.87049e-06	4.10848e-05	downregulated
SL_11_10.7	1.97545	-24.6042	5.18393	-4.74624	2.07231e-06	4.48636e-05	downregulated
SL_27_3122	1.21608	-24.5559	5.19947	-4.72276	2.32667e-06	4.94232e-05	downregulated
SL_25_51.7	1.42911	-24.5431	5.16658	-4.75036	2.03058e-06	4.40916e-05	downregulated
SL_25_49.9	1.59767	-24.5161	5.18187	-4.73113	2.23277e-06	4.78788e-05	downregulated
SL_13_74.22	4.42279	-24.5139	5.17913	-4.73322	2.20988e-06	4.75006e-05	downregulated
SL_07_62.29	3.42296	-24.5035	5.18003	-4.73037	2.24115e-06	4.80015e-05	downregulated		EF-hand domain pair
SL_01_143.8	4.277	-24.5016	4.51152	-5.43089	5.60726e-08	1.87361e-06	downregulated
SL_11_56.3	2.05628	-24.4949	5.15144	-4.75496	1.9849e-06	4.32823e-05	downregulated
SL_30_32.31	2.83909	-24.4907	5.18131	-4.72673	2.28162e-06	4.86952e-05	downregulated	-	IQ motif, EF-hand binding site	-	-
SL_22_98.17	2.23945	-24.4809	5.15052	-4.7531	2.00318e-06	4.36282e-05	downregulated	-	Protease inhibitor I35 (TIMP); Tissue inhibitor of metalloproteinases-like, OB-fold	-	-
SL_30_5.5	4.6916	-24.4685	4.30872	-5.67883	1.35619e-08	5.19403e-07	downregulated
SL_02_55.2	1.28404	-24.4661	5.18165	-4.72167	2.33913e-06	4.96297e-05	downregulated
SL_19_31.14	1.74319	-24.434	5.18295	-4.71431	2.4253e-06	5.11576e-05	downregulated	voltage-gated potassium channel activity	Cyclic nucleotide-binding domain; Cyclic nucleotide-binding domain superfamily	-	-
SL_c1698_0.7	3.8907	-24.4327	3.99027	-6.12306	9.17936e-10	4.80972e-08	downregulated	EF-hand domain pair	EF-hand domain pair; EF-hand domain	-	-
SL_c99_3.36	3.17487	-24.4193	5.14563	-4.74564	2.07851e-06	4.4944e-05	downregulated	major facilitator superfamily		-	-
SL_30_32.20	5.49026	-24.4058	4.71889	-5.17193	2.31692e-07	6.51369e-06	downregulated
SL_27_7.42	3.82803	-24.3859	4.54936	-5.36028	8.30913e-08	2.66319e-06	downregulated		Armadillo-type fold
SL_11_77.13	1.52394	-24.3809	5.18571	-4.70155	2.58191e-06	5.35876e-05	downregulated
SL_c1192_0.20	3.63072	-24.3801	5.17988	-4.70669	2.51767e-06	5.24935e-05	downregulated
SL_c2085_0.14	5.23827	-24.3753	3.45762	-7.04974	1.79251e-12	1.6283e-10	downregulated	calcium ion transmembrane transport	Ankyrin repeat-containing domain superfamily; Ankyrin repeat	-	-
SL_19_61.11	7.90067	-24.3723	2.93015	-8.31776	8.96399e-17	2.07746e-14	downregulated	tripeptidyl-peptidase activity	Peptidase S8/S53 domain superfamily; Peptidase S8/S53 domain; Galactose-binding-like domain superfamily	-	-
SL_05_45.43	2.04883	-24.3609	5.1671	-4.71461	2.42169e-06	5.11413e-05	downregulated	Source PGD	PLAC8 motif-containing protein	-	-
SL_15_98.21	2.05631	-24.319	5.18112	-4.69377	2.6821e-06	5.5474e-05	downregulated
SL_28_73.11	3.16572	-24.3182	5.18006	-4.69457	2.67164e-06	5.53844e-05	downregulated
SL_c427_2.33	3.33722	-24.3084	5.1623	-4.70883	2.49145e-06	5.2067e-05	downregulated	interleukin-8 biosynthetic process	-; WW domain	-	-
SL_07_52.5	6.79432	-24.2954	5.17844	-4.69165	2.71011e-06	5.58616e-05	downregulated	-		-	-
SL_c1728_0.55	3.1625	-24.289	5.15001	-4.7163	2.40171e-06	5.0838e-05	downregulated
SL_31_61.23	8.08839	-24.2762	2.70801	-8.96462	3.11358e-19	1.30893e-16	downregulated
SL_12_116.2	1.84354	-24.2708	5.1504	-4.71241	2.44806e-06	5.15176e-05	downregulated
SL_01_132.1	3.08133	-24.2689	5.1619	-4.70155	2.582e-06	5.35876e-05	downregulated	cellular component assembly	Tetratricopeptide-like helical domain superfamily; Quinoprotein amine dehydrogenase, beta chain-like	-	-
SL_c1535_0.5	3.15076	-24.2626	5.15073	-4.71052	2.47084e-06	5.1756e-05	downregulated	major facilitator superfamily	MFS transporter superfamily	-	-
SL_04_66.11	3.41567	-24.2591	5.14913	-4.71131	2.46127e-06	5.16218e-05	downregulated
SL_02_110.35	2.46138	-24.2545	5.18061	-4.68178	2.8439e-06	5.84195e-05	downregulated		-
SL_26_104.10	2.42587	-24.2503	5.15034	-4.70849	2.49558e-06	5.20931e-05	downregulated	spectrin binding	Ankyrin repeat; Ankyrin repeat-containing domain superfamily; -	-	-
SL_17_2.18	3.25697	-24.2423	5.14256	-4.71405	2.42843e-06	5.11639e-05	downregulated	-	P-loop containing nucleoside triphosphate hydrolase; AIG1-type guanine nucleotide-binding (G) domain	-	-
SL_19_76.8	1.74765	-24.2024	5.1452	-4.70388	2.55264e-06	5.31001e-05	downregulated	tripeptidyl-peptidase activity		-	-
SL_c3022_0.2	7.78209	-24.1853	3.74421	-6.45938	1.05131e-10	6.81167e-09	downregulated
SL_14_108.16	2.11827	-24.185	5.15319	-4.69321	2.68956e-06	5.55647e-05	downregulated
SL_19_66.18	1.68929	-24.1686	5.18803	-4.65854	3.18465e-06	6.49029e-05	downregulated
SL_15_100.11	2.68574	-24.1577	5.16223	-4.67971	2.87278e-06	5.88122e-05	downregulated
SL_08_99.24	1.81132	-24.1305	5.16556	-4.67142	2.99125e-06	6.11684e-05	downregulated		Cyclic nucleotide-binding domain; Cyclic nucleotide-binding domain superfamily
SL_c793_0.7	1.06337	-24.1229	5.19003	-4.64792	3.35301e-06	6.7875e-05	downregulated
SL_c1147_0.32	3.86056	-24.0726	4.03934	-5.95955	2.52935e-09	1.22254e-07	downregulated	myotome development		FAP66	-
SL_14_81.23	8.65	-24.0661	3.72395	-6.46252	1.02971e-10	6.69571e-09	downregulated	helicase activity	CFAP91 domain	-	-
SL_19_11.34	3.31421	-24.0636	5.18032	-4.6452	3.39753e-06	6.86993e-05	downregulated	intraciliary retrograde transport	-; P-loop containing nucleoside triphosphate hydrolase	DYNC2LI1	GO:0003674,GO:0005488,GO:0005515,GO:0005575,GO:0005622,GO:0005623,GO:0005737,GO:0005813,GO:0005815,GO:0005856,GO:0005868,GO:0005875,GO:0005929,GO:0005930,GO:0006810,GO:0006928,GO:0006996,GO:0007017,GO:0007018,GO:0007275,GO:0007368,GO:0007389,GO:0008150,GO:0009799,GO:0009855,GO:0009987,GO:0010970,GO:0015630,GO:0016043,GO:0022607,GO:0030030,GO:0030031,GO:0030286,GO:0030705,GO:0030990,GO:0031344,GO:…
SL_29_10.28	2.78395	-24.0613	5.09835	-4.71942	2.36523e-06	5.01245e-05	downregulated		-
SL_04_148.3	4.66834	-24.0597	3.87662	-6.20637	5.4224e-10	2.98844e-08	downregulated	chondroitin 6-sulfotransferase activity	Sulfotransferase domain; P-loop containing nucleoside triphosphate hydrolase	CHST3	GO:0000139,GO:0001517,GO:0001776,GO:0002260,GO:0002376,GO:0003674,GO:0003824,GO:0005575,GO:0005622,GO:0005623,GO:0005737,GO:0005794,GO:0006022,GO:0006023,GO:0006024,GO:0006029,GO:0006082,GO:0006790,GO:0006807,GO:0006950,GO:0007275,GO:0007399,GO:0008146,GO:0008150,GO:0008152,GO:0008459,GO:0009058,GO:0009059,GO:0009100,GO:0009101,GO:0009611,GO:0009987,GO:0012505,GO:0014012,GO:0016020,GO:0016021,GO:…
SL_03_150.8	5.04936	-24.0573	3.77119	-6.37923	1.77979e-10	1.09433e-08	downregulated	Glycosyl transferases group 1	Glycosyl transferase, family 1; -	-	-
SL_25_56.19	5.04717	-24.0505	3.16169	-7.60684	2.80871e-14	3.73331e-12	downregulated	acetylation-dependent protein binding	-; Bromodomain; Bromodomain-like superfamily	-	-
SL_05_1896	2.20358	-24.0372	5.16417	-4.6546	3.24606e-06	6.59316e-05	downregulated
SL_25_17.5	9.06789	-24.0174	3.26063	-7.36588	1.75988e-13	1.96379e-11	downregulated
SL_c2607_0.2	3.95995	-24.0083	5.18058	-4.63429	3.58158e-06	7.17785e-05	downregulated
SL_18_423	1.59427	-24.0062	5.18096	-4.63354	3.59466e-06	7.19609e-05	downregulated
SL_18_27.9	3.09577	-23.9608	5.18038	-4.62531	3.74044e-06	7.46312e-05	downregulated	RNA polymerase II transcription regulator recruiting activity		-	-
SL_02_153.6	2.38111	-23.9602	5.17965	-4.62584	3.73085e-06	7.45222e-05	downregulated
SL_30_35.11	2.26236	-23.9391	5.15036	-4.64805	3.35095e-06	6.7875e-05	downregulated	serine racemase	Tryptophan synthase beta chain-like, PALP domain; Tryptophan synthase beta chain-like, PALP domain superfamily	-	-
SL_c1385_t0.34	1.23464	-23.9335	5.1537	-4.64394	3.41819e-06	6.90398e-05	downregulated
SL_07_18.4	1.69278	-23.931	5.19365	-4.60775	4.07053e-06	8.00685e-05	downregulated
SL_28_112.15	1.17543	-23.9253	5.18821	-4.61147	3.99827e-06	7.88186e-05	downregulated	Short calmodulin-binding motif containing conserved Ile and Gln residues.		-	-
SL_17_101.3	4.05056	-23.9203	4.32239	-5.53404	3.12936e-08	1.10703e-06	downregulated	-		-	-
SL_17_933	7.086	-23.8984	3.0935	-7.72536	1.11534e-14	1.60015e-12	downregulated		Armadillo-type fold
SL_23_45.22	6.28708	-23.8879	4.53679	-5.26538	1.39899e-07	4.24322e-06	downregulated	nuclear-transcribed mRNA catabolic process, nonsense-mediated decay	DNA2/NAM7 helicase-like, C-terminal; DNA2/NAM7 helicase, helicase domain; P-loop containing nucleoside triphosphate hydrolase	-	-
SL_21_122.5	2.38343	-23.8442	5.18129	-4.60198	4.18491e-06	8.19617e-05	downregulated
SL_c787_0.20	1.36448	-23.8376	5.14871	-4.62982	3.6598e-06	7.31839e-05	downregulated
SL_24_8833	5.49689	-23.8324	4.03657	-5.90411	3.54556e-09	1.67345e-07	downregulated	Source PGD	Pleckstrin homology domain; -	-	-
SL_06_25.6	2.32336	-23.8243	5.16367	-4.61382	3.95334e-06	7.81681e-05	downregulated	mitochondrial fission	Dynamin stalk domain; Dynamin GTPase effector	-	GO:0000266,GO:0003674,GO:0003824,GO:0003924,GO:0005488,GO:0005515,GO:0005575,GO:0005622,GO:0005623,GO:0005737,GO:0006996,GO:0007005,GO:0008017,GO:0008092,GO:0008150,GO:0009987,GO:0015631,GO:0016043,GO:0016462,GO:0016787,GO:0016817,GO:0016818,GO:0017111,GO:0044424,GO:0044464,GO:0048285,GO:0071840
SL_07_41.29	1.82433	-23.8223	5.16345	-4.61365	3.95662e-06	7.81681e-05	downregulated	-		-	-
SL_27_48.11	6.96864	-23.821	3.16571	-7.52468	5.28493e-14	6.4118e-12	downregulated		IQ motif, EF-hand binding site
SL_22_47.14	2.60524	-23.8201	5.1809	-4.59767	4.27245e-06	8.35856e-05	downregulated		-; Tetratricopeptide repeat; Kinesin light chain; Tetratricopeptide-like helical domain superfamily
SL_17_101.9	2.25178	-23.8113	5.18243	-4.59463	4.33519e-06	8.46299e-05	downregulated
SL_29_75.12	8.69018	-23.7916	2.80849	-8.47132	2.42623e-17	6.48121e-15	downregulated
SL_c2085_0.17	1.5448	-23.7859	5.16714	-4.6033	4.15847e-06	8.15321e-05	downregulated
SL_c2646_0.4	2.11933	-23.7825	5.15074	-4.61729	3.88774e-06	7.73144e-05	downregulated
SL_17_70.23	1.54179	-23.7662	5.15184	-4.61315	3.96612e-06	7.82703e-05	downregulated	microtubule binding		-	-
SL_11_87.11	1.80516	-23.7347	5.18279	-4.57953	4.66033e-06	8.99747e-05	downregulated	actin binding		-	-
SL_10_45.10	1.98113	-23.7164	5.19158	-4.56825	4.91809e-06	9.39792e-05	downregulated
SL_07_62.30	1.42814	-23.7096	5.1862	-4.57167	4.83842e-06	9.29573e-05	downregulated
SL_17_7.13	1.62644	-23.6754	5.16437	-4.58438	4.55335e-06	8.82218e-05	downregulated
SL_06_72.4	3.55674	-23.673	5.17961	-4.57043	4.86735e-06	9.33056e-05	downregulated
SL_14_85.5	1.21279	-23.6703	5.18603	-4.56425	5.01287e-06	9.53871e-05	downregulated	protein xylosyltransferase activity		-	-
SL_19_93.7	1.63122	-23.6647	5.18348	-4.5654	4.98531e-06	9.4964e-05	downregulated
SL_09_98.42	1.99483	-23.6601	5.16328	-4.58238	4.59713e-06	8.88795e-05	downregulated
SL_26_19.18	2.26845	-23.6551	5.1499	-4.59331	4.36273e-06	8.50757e-05	downregulated	F-box LRR-repeat protein	Leucine-rich repeat, cysteine-containing subtype; -	FBXO39	GO:0000151,GO:0005575,GO:0005622,GO:0005623,GO:0006508,GO:0006511,GO:0006807,GO:0008150,GO:0008152,GO:0009056,GO:0009057,GO:0009987,GO:0010498,GO:0019005,GO:0019538,GO:0019941,GO:0030163,GO:0031146,GO:0031461,GO:0032991,GO:0043161,GO:0043170,GO:0043632,GO:0044237,GO:0044238,GO:0044248,GO:0044257,GO:0044260,GO:0044265,GO:0044267,GO:0044424,GO:0044464,GO:0051603,GO:0071704,GO:1901564,GO:1901565,GO:…
SL_27_107.31	1.81476	-23.6538	5.16529	-4.57937	4.66373e-06	8.99747e-05	downregulated	Protein FAM221A/B	Protein FAM221A/B	FAM221B	-
SL_26_46.17	9.42478	-23.6473	2.82236	-8.37853	5.35937e-17	1.30921e-14	downregulated	-		-	-
SL_06_32.2	5.08869	-23.6316	3.83976	-6.15445	7.53366e-10	4.01728e-08	downregulated
SL_07_27.3	1.48094	-23.6309	5.18703	-4.55576	5.21954e-06	9.84903e-05	downregulated
SL_29_83.35	5.17952	-23.6297	5.17883	-4.56275	5.04887e-06	9.58703e-05	downregulated	-	Tetratricopeptide-like helical domain superfamily	-	-
SL_24_11442	1.46583	-23.6226	5.16769	-4.57121	4.84923e-06	9.30569e-05	downregulated
SL_25_49.15	1.77097	-23.5938	5.16434	-4.56859	4.91005e-06	9.39249e-05	downregulated		Zinc finger, Btk motif
SL_30_4.3	5.16272	-23.5913	4.04745	-5.82867	5.58722e-09	2.49383e-07	downregulated	-	Kelch repeat type 1; -; Kelch-type beta propeller	-	-
SL_13_12.0	1.52793	-23.5327	5.16528	-4.55593	5.21542e-06	9.84903e-05	downregulated
SL_07_9280	3.25671	-23.524	5.18173	-4.5398	5.63065e-06	0.000105259	downregulated
SL_28_65.3	2.16646	-23.488	5.19011	-4.52552	6.02459e-06	0.000111699	downregulated
SL_26_98.12	1.82973	-23.483	5.16502	-4.54654	5.45347e-06	0.000102583	downregulated	carbonate dehydratase activity	Alpha carbonic anhydrase domain; Carbonic anhydrase, prokaryotic-like; Alpha carbonic anhydrase domain superfamily	-	GO:0005575,GO:0005623,GO:0042597,GO:0044464
SL_23_36.16	1.81768	-23.4768	5.18179	-4.53064	5.88053e-06	0.000109252	downregulated	Sulfotransferase family		-	-
SL_c1064_0.16	2.11012	-23.4763	5.15042	-4.55813	5.16101e-06	9.77942e-05	downregulated
SL_c2325_0.10	3.89288	-23.4658	5.17827	-4.53158	5.85429e-06	0.000108876	downregulated	arginine transport	-; LDLR class B repeat	-	GO:0000331,GO:0002791,GO:0002792,GO:0002793,GO:0005575,GO:0005622,GO:0005623,GO:0005737,GO:0005773,GO:0005794,GO:0006810,GO:0006811,GO:0006812,GO:0006820,GO:0006865,GO:0006873,GO:0006885,GO:0006897,GO:0006907,GO:0006950,GO:0006996,GO:0007033,GO:0007034,GO:0007154,GO:0007155,GO:0008150,GO:0008285,GO:0009267,GO:0009605,GO:0009987,GO:0009991,GO:0012505,GO:0015711,GO:0015802,GO:0015809,GO:0015849,GO:…
SL_29_92.6	3.19624	-23.4448	4.89267	-4.79182	1.65278e-06	3.68401e-05	downregulated
SL_17_32.17	0.839127	-23.4432	5.18757	-4.51911	6.21009e-06	0.000114785	downregulated	microtubule motor activity		-	-
SL_04_14.29	5.02021	-23.4369	3.07887	-7.61218	2.69513e-14	3.60889e-12	downregulated	peptidase inhibitor activity	Peptidase M8, leishmanolysin; EGF-like domain; -	-	-
SL_c1933_0.25	9.79256	-23.3895	3.53904	-6.609	3.86919e-11	2.74288e-09	downregulated
SL_22_3.0	1.66824	-23.337	5.1863	-4.49974	6.80359e-06	0.000124608	downregulated
SL_10_t24.0	0.832044	-23.3327	5.18994	-4.49575	6.93236e-06	0.000126454	downregulated
SL_06_101.7	3.78119	-23.2991	5.17823	-4.49943	6.81369e-06	0.000124667	downregulated	auxin efflux carrier	Membrane transport protein	-	-
SL_28_41.29	1.75404	-23.2896	5.18214	-4.4942	6.98312e-06	0.000127252	downregulated	-		-	-
SL_18_9.5	1.06477	-23.2784	5.15482	-4.51586	6.30617e-06	0.000116442	downregulated
SL_10_35.13	4.74864	-23.2431	3.6877	-6.30288	2.92158e-10	1.7117e-08	downregulated	protein N-acetylglucosaminyltransferase activity		-	-
SL_29_83.11	2.49091	-23.241	5.15073	-4.51219	6.41629e-06	0.000117993	downregulated	-		-	-
SL_12_8.42	5.02405	-23.2188	3.91533	-5.93023	3.02518e-09	1.44673e-07	downregulated
SL_26_53.17	1.27063	-23.2065	5.16627	-4.49192	7.05834e-06	0.000128235	downregulated	dynein light chain binding		-	-
SL_c1714_0.6	1.97903	-23.1446	5.14548	-4.49805	6.85804e-06	0.000125352	downregulated
SL_20_47.37	2.63249	-23.1344	5.18689	-4.46016	8.18974e-06	0.000146871	downregulated		WD40-repeat-containing domain superfamily; WD40 repeat
SL_10_33.3	7.95635	-23.1267	3.84183	-6.01971	1.74733e-09	8.74973e-08	downregulated	Immunoglobulin-like and fibronectin type III	Fibronectin type III superfamily; Fibronectin type III; -	IGFN1	GO:0005575,GO:0005622,GO:0005623,GO:0005634,GO:0005737,GO:0030016,GO:0030017,GO:0030018,GO:0031674,GO:0043226,GO:0043227,GO:0043228,GO:0043229,GO:0043231,GO:0043232,GO:0043292,GO:0044422,GO:0044424,GO:0044444,GO:0044449,GO:0044464,GO:0099080,GO:0099081,GO:0099512
SL_06_79.18	4.0076	-23.1225	5.17822	-4.46534	7.9943e-06	0.000143651	downregulated	-	Notch domain	-	-
SL_26_59.6	2.99763	-23.1073	5.17913	-4.46161	8.13471e-06	0.000146029	downregulated	trimethyllysine dioxygenase activity	-; TauD/TfdA-like domain	-	-
SL_15_90.12	1.63714	-23.0973	5.1825	-4.4568	8.31926e-06	0.000148604	downregulated	Domain of unknown function (DUF305)		-	-
SL_23_45.23	1.66062	-23.0953	5.18683	-4.45269	8.48018e-06	0.000150822	downregulated
SL_c1422_0.2	1.19548	-23.089	5.18691	-4.4514	8.53141e-06	0.000151495	downregulated
SL_c4407_11792	10.5389	-23.0872	2.35601	-9.79928	1.13387e-22	9.31679e-20	downregulated	actin binding	-	FOR1	-
SL_25_86.11	12.7838	-23.0867	5.17754	-4.459	8.23415e-06	0.000147521	downregulated
SL_01_137.5	8.65217	-23.0839	2.88301	-8.00687	1.17664e-15	2.11092e-13	downregulated	cytoskeletal protein binding		-	-
SL_20_71.15	4.09489	-23.0819	5.17842	-4.45732	8.29915e-06	0.000148391	downregulated
SL_19_91.22	1.04854	-23.0805	5.1894	-4.44763	8.6821e-06	0.000153418	downregulated
SL_10_108.28	3.0153	-23.0759	5.18226	-4.45287	8.47304e-06	0.000150822	downregulated	GAL4-like Zn(II)2Cys6 (or C6 zinc) binuclear cluster DNA-binding domain	Zn(2)-C6 fungal-type DNA-binding domain; Zn(2)-C6 fungal-type DNA-binding domain superfamily	-	-
SL_13_26.13	1.85471	-23.0698	5.1861	-4.44839	8.6515e-06	0.000153027	downregulated
SL_30_44.15	3.53482	-23.0623	5.17955	-4.45256	8.48516e-06	0.000150822	downregulated		Sperm-tail PG-rich repeat
SL_10_60.13	3.43748	-23.0347	4.61668	-4.98945	6.05514e-07	1.53519e-05	downregulated		Leucine-rich repeat; -
SL_16_31.4	2.01713	-23.0343	5.21519	-4.41678	1.00182e-05	0.000174975	downregulated
SL_c904_0.24	1.11065	-23.0199	5.15331	-4.46701	7.93191e-06	0.000142672	downregulated
SL_25_77.11	1.27436	-23.0156	5.14546	-4.47298	7.71353e-06	0.000138882	downregulated	choline transmembrane transporter activity	Choline transporter-like	-	-
SL_23_8.0	4.56775	-23.0093	3.68369	-6.24626	4.20402e-10	2.37488e-08	downregulated	-		-	-
SL_15_119.0	1.2602	-22.9979	5.18591	-4.43468	9.22079e-06	0.000162121	downregulated
SL_23_89.17	1.93208	-22.9723	5.16309	-4.44933	8.61373e-06	0.000152642	downregulated
SL_12_67.19	3.28166	-22.9676	5.17929	-4.4345	9.22845e-06	0.000162121	downregulated	glycoprotein 6-alpha-L-fucosyltransferase activity	Alpha-(1,6)-fucosyltransferase, N- and catalytic domain; Glycosyltransferase family 23 (GT23) domain	-	-
SL_09_60.13	7.19546	-22.9552	2.89213	-7.93715	2.06888e-15	3.43111e-13	downregulated	Permease		-	-
SL_c2999_0.3	2.29768	-22.9329	5.17957	-4.42757	9.53012e-06	0.000167258	downregulated	major facilitator superfamily	Major facilitator superfamily; Major facilitator superfamily domain; MFS transporter superfamily	-	-
SL_30_2.2	5.34562	-22.9304	3.00001	-7.64344	2.115e-14	2.91854e-12	downregulated	Iron permease FTR1 family	Iron permease FTR1/Fip1/EfeU	-	-
SL_09_123.12	5.00583	-22.9082	3.12816	-7.32323	2.42076e-13	2.63615e-11	downregulated
SL_c205_3.8	1.59248	-22.9018	5.22321	-4.38463	1.16183e-05	0.000198887	downregulated
SL_04_146.1	3.50888	-22.9015	5.22251	-4.38515	1.15907e-05	0.00019879	downregulated		PUB-like domain superfamily
SL_14_20.32	4.05953	-22.8892	5.17912	-4.41953	9.89177e-06	0.000172934	downregulated	-	EF-hand domain; EF-hand domain pair	-	-
SL_10_45.24	1.22812	-22.8464	5.19981	-4.3937	1.11437e-05	0.000191852	downregulated	dynein heavy chain binding	Axonemal dynein light chain	-	-
SL_23_150.14	0.951132	-22.8283	5.18736	-4.40075	1.07876e-05	0.000186431	downregulated
SL_02_187.12	6.93232	-22.816	5.17786	-4.40645	1.0508e-05	0.000181947	downregulated	-		-	-
SL_c2525_0.0	2.14134	-22.8086	5.1813	-4.40211	1.07202e-05	0.000185444	downregulated	nutrient reservoir activity	RmlC-like cupin domain superfamily; Cupin 1	-	-
SL_11_47.0	1.09679	-22.8061	5.16714	-4.41369	1.01626e-05	0.000176813	downregulated	Calcium-binding protein	EF-hand domain; EF-hand domain pair	MLC2	GO:0000142,GO:0000910,GO:0000916,GO:0003674,GO:0005488,GO:0005515,GO:0005575,GO:0005622,GO:0005623,GO:0005737,GO:0005826,GO:0005856,GO:0005933,GO:0005935,GO:0005938,GO:0006996,GO:0007010,GO:0007049,GO:0008092,GO:0008150,GO:0009987,GO:0015629,GO:0016043,GO:0016459,GO:0016460,GO:0017022,GO:0022402,GO:0030029,GO:0030036,GO:0030427,GO:0030863,GO:0030864,GO:0030865,GO:0030866,GO:0031032,GO:0032153,GO:…
SL_c1248_0.8	1.81928	-22.7988	5.18439	-4.3976	1.09456e-05	0.000188802	downregulated	glycoprotein 6-alpha-L-fucosyltransferase activity		-	-
SL_12_67.17	4.21163	-22.7904	5.17934	-4.40026	1.08119e-05	0.000186674	downregulated	glycoprotein 6-alpha-L-fucosyltransferase activity	Alpha-(1,6)-fucosyltransferase, N- and catalytic domain; Glycosyltransferase family 23 (GT23) domain	-	-
SL_27_6.18	2.61706	-22.7712	4.18391	-5.44255	5.25226e-08	1.7615e-06	downregulated	peptidyl-prolyl cis-trans isomerase activity	Cyclophilin-type peptidyl-prolyl cis-trans isomerase domain; Cyclophilin-like domain superfamily	PPIL6	GO:0000413,GO:0003674,GO:0003755,GO:0003824,GO:0006464,GO:0006807,GO:0008150,GO:0008152,GO:0009987,GO:0016853,GO:0016859,GO:0018193,GO:0018208,GO:0019538,GO:0036211,GO:0043170,GO:0043412,GO:0044237,GO:0044238,GO:0044260,GO:0044267,GO:0071704,GO:0140096,GO:1901564
SL_07_18.5	1.41174	-22.7586	5.22538	-4.3554	1.32825e-05	0.0002244	downregulated
SL_21_105.19	0.900137	-22.7563	5.15562	-4.41387	1.01539e-05	0.000176813	downregulated
SL_06_119.6	7.604	-22.7477	3.01153	-7.55356	4.23515e-14	5.31658e-12	downregulated	integrin-mediated signaling pathway	Integrin alpha beta-propellor; Integrin alpha, N-terminal; FG-GAP repeat	-	-
SL_21_125.9	1.3609	-22.7405	5.1857	-4.38524	1.15858e-05	0.00019879	downregulated	oxidoreductase activity, acting on NAD(P)H, oxygen as acceptor		-	-
SL_28_10711	10.1528	-22.7374	2.66017	-8.54735	1.25943e-17	3.73224e-15	downregulated		-
SL_10_97.48	1.24307	-22.7304	5.15563	-4.40886	1.03917e-05	0.000180107	downregulated	-		-	-
SL_c3191_0.5	10.2605	-22.7295	5.17769	-4.3899	1.13405e-05	0.000195055	downregulated	RNA polymerase II transcription regulator recruiting activity	Homeobox-like domain superfamily; SANT/Myb domain; Myb domain; -	-	-
SL_27_7.27	4.3004	-22.7285	5.17948	-4.38818	1.14303e-05	0.000196412	downregulated
SL_30_32.16	1.80823	-22.7222	5.18194	-4.38488	1.16051e-05	0.000198849	downregulated
SL_31_103.17	11.2357	-22.7097	2.49914	-9.087	1.01812e-19	4.71912e-17	downregulated	metalloendopeptidase activity	Carbohydrate-binding WSC	-	-
SL_01_128.5	3.05809	-22.7059	5.1803	-4.38313	1.16984e-05	0.000200068	downregulated
SL_23_6.4	1.89808	-22.6974	5.21934	-4.3487	1.36945e-05	0.000230709	downregulated
SL_14_48.8	1.38007	-22.6972	5.18561	-4.37696	1.20349e-05	0.000204661	downregulated	protein polyglycylation	-; Tubulin-tyrosine ligase/Tubulin polyglutamylase	TTLL8	GO:0000003,GO:0000226,GO:0001578,GO:0003006,GO:0003341,GO:0003674,GO:0003824,GO:0005575,GO:0005622,GO:0005623,GO:0005634,GO:0005737,GO:0005829,GO:0005856,GO:0005929,GO:0005930,GO:0006464,GO:0006807,GO:0006928,GO:0006996,GO:0007010,GO:0007017,GO:0007018,GO:0007275,GO:0007276,GO:0007281,GO:0007283,GO:0007286,GO:0007291,GO:0007349,GO:0008150,GO:0008152,GO:0009653,GO:0009987,GO:0015630,GO:0016043,GO:…
SL_25_3431	1.5083	-22.6214	5.16715	-4.37793	1.19811e-05	0.000204131	downregulated	positive regulation of ATP-dependent microtubule motor activity, plus-end-directed	Dynein light chain, type 1/2; Dynein light chain superfamily	-	-
SL_c365_2.13	0.736386	-22.6032	5.15985	-4.38059	1.18356e-05	0.000202032	downregulated
SL_24_3.20	1.0581	-22.5737	5.18952	-4.34986	1.36226e-05	0.000229717	downregulated
SL_29_14.3	3.3378	-22.5736	5.18042	-4.35749	1.31562e-05	0.000222475	downregulated		PDZ superfamily; -
SL_25_84.23	5.66718	-22.5464	5.17876	-4.35363	1.33901e-05	0.000226007	downregulated	-	-	-	-
SL_14_39.1	1.39227	-22.5166	5.1837	-4.34373	1.40082e-05	0.000234767	downregulated	regulation of vesicle fusion		-	-
SL_07_61.1	10.4154	-22.5099	2.90747	-7.74208	9.78046e-15	1.42156e-12	downregulated	ATPases associated with a variety of cellular activities	Ribonuclease H-like superfamily; Stage III sporulation protein AA, AAA+ ATPase domain; AAA+ ATPase domain; -; P-loop containing nucleoside triphosphate hydrolase	-	-
SL_c3156_0.0	1.21968	-22.5039	5.14863	-4.37085	1.23764e-05	0.000210271	downregulated
SL_08_99.21	2.75407	-22.4835	5.1812	-4.33945	1.4284e-05	0.000238865	downregulated	signal peptide peptidase-like 2	PA domain; PA domain superfamily	-	GO:0000323,GO:0005575,GO:0005622,GO:0005623,GO:0005737,GO:0005764,GO:0005765,GO:0005768,GO:0005773,GO:0005774,GO:0005783,GO:0005789,GO:0005798,GO:0012505,GO:0016020,GO:0016021,GO:0030176,GO:0030660,GO:0031090,GO:0031224,GO:0031227,GO:0031410,GO:0031982,GO:0031984,GO:0042175,GO:0043226,GO:0043227,GO:0043229,GO:0043231,GO:0044422,GO:0044424,GO:0044425,GO:0044432,GO:0044433,GO:0044437,GO:0044444,GO:…
SL_08_153.3	2.78517	-22.482	4.18127	-5.37684	7.5804e-08	2.45136e-06	downregulated		FNIP; -
SL_31_73.30	3.35296	-22.48	5.17865	-4.34091	1.41896e-05	0.000237505	downregulated	membrane depolarization during action potential		-	-
SL_21_t86.29	1.95377	-22.4772	5.21057	-4.31377	1.60492e-05	0.000262888	downregulated
SL_05_44.4	1.41438	-22.4703	5.18365	-4.33484	1.45865e-05	0.000243093	downregulated
SL_16_19.5	2.75666	-22.4672	5.17941	-4.3378	1.43918e-05	0.000240443	downregulated	-	Spondin, N-terminal	-	-
SL_c573_1.7	7.26506	-22.4658	3.12603	-7.18669	6.63833e-13	6.62989e-11	downregulated		Fibronectin type III; Fibronectin type III superfamily
SL_30_32.39	0.751366	-22.4497	5.2091	-4.30971	1.63471e-05	0.000267185	downregulated	-		-	-
SL_21_54.7	1.34079	-22.4468	5.19209	-4.32327	1.53735e-05	0.000254028	downregulated	temperature-gated cation channel activity		-	-
SL_11_25.5	3.30122	-22.4448	4.13782	-5.42431	5.81789e-08	1.94041e-06	downregulated	-		-	-
SL_29_83.1	8.18053	-22.4436	3.25584	-6.89334	5.44959e-12	4.58196e-10	downregulated	protein N-acetylglucosaminyltransferase activity	Nucleotide-diphospho-sugar transferases; -	-	-
SL_13_34.12	3.37108	-22.4238	5.17994	-4.32896	1.49814e-05	0.000248686	downregulated		FNIP; -
SL_13_26.2	1.36512	-22.4103	5.18431	-4.32271	1.54122e-05	0.000254204	downregulated
SL_13_30.0	1.03741	-22.4054	5.16674	-4.33647	1.44787e-05	0.000241672	downregulated		FNIP; -
SL_18_92.18	5.05977	-22.4006	4.48217	-4.99772	5.80127e-07	1.4833e-05	downregulated	lipolytic protein G-D-S-L family	-; SGNH hydrolase-type esterase domain	-	-
SL_12_120.4	8.44969	-22.3897	2.79379	-8.01409	1.10957e-15	2.04671e-13	downregulated
SL_19_23.10	3.03422	-22.3857	5.17856	-4.32277	1.54082e-05	0.000254204	downregulated	-		-	-
SL_04_143.11	6.20175	-22.3731	5.18126	-4.31808	1.57389e-05	0.000258647	downregulated		IQ motif, EF-hand binding site
SL_13_91.11	2.80081	-22.3404	5.17894	-4.31369	1.60551e-05	0.000262888	downregulated		P-loop containing nucleoside triphosphate hydrolase
SL_01_31.6	1.29746	-22.3098	5.18943	-4.29909	1.71499e-05	0.000279296	downregulated
SL_c2374_7423	2.54633	-22.2977	5.17949	-4.30501	1.66978e-05	0.00027267	downregulated	ATP binding		-	-
SL_15_80.18	0.799999	-22.294	5.19585	-4.29073	1.78087e-05	0.000288467	downregulated
SL_c2572_0.1	3.61771	-22.2579	5.17968	-4.29716	1.73003e-05	0.000281239	downregulated	Tetratricopeptide repeat	Tetratricopeptide-like helical domain superfamily	TTC29	-
SL_27_t108.13	1.37869	-22.2493	4.31892	-5.15159	2.58281e-07	7.17633e-06	downregulated
SL_22_81.5	3.30174	-22.235	5.17967	-4.29273	1.76487e-05	0.000286387	downregulated
SL_06_122.16	4.15189	-22.2349	5.17964	-4.29276	1.76469e-05	0.000286387	downregulated
SL_17_96.24	8.05337	-22.2264	5.1782	-4.2923	1.76836e-05	0.000286696	downregulated	determination of stomach left/right asymmetry	-; P-loop containing nucleoside triphosphate hydrolase; Tetratricopeptide-like helical domain superfamily; NB-ARC; Tetratricopeptide repeat	-	-
SL_02_183.18	3.84671	-22.2034	5.17971	-4.28661	1.81423e-05	0.000292987	downregulated	-		-	-
SL_10_180.8	10.231	-22.2009	2.62088	-8.47076	2.43803e-17	6.48121e-15	downregulated	-	Armadillo-type fold	CFAP69	-
SL_10_10.23	8.86107	-22.1998	3.29661	-6.73413	1.64915e-11	1.274e-09	downregulated
SL_23_153.16	3.44949	-22.194	4.80409	-4.61982	3.84075e-06	7.64639e-05	downregulated	SCP / Tpx-1 / Ag5 / PR-1 / Sc7 family of extracellular domains.	CAP superfamily; CAP domain	-	-
SL_06_58.26	3.57053	-22.1624	5.17882	-4.27943	1.87372e-05	0.000301345	downregulated
SL_c350_1.6	1.04817	-22.1523	5.18809	-4.26985	1.95606e-05	0.000313194	downregulated
SL_17_2.17	8.94468	-22.1334	2.99856	-7.38135	1.56692e-13	1.78146e-11	downregulated
SL_21_106.9	1.64361	-22.1054	5.18432	-4.26389	2.00902e-05	0.000320256	downregulated
SL_c1698_0.4	3.47924	-22.0828	5.17963	-4.2634	2.01341e-05	0.000320674	downregulated	spectrin binding	-; Ankyrin repeat; Ankyrin repeat-containing domain superfamily	ASB7	GO:0005575,GO:0005622,GO:0005623,GO:0005737,GO:0005829,GO:0006464,GO:0006807,GO:0008150,GO:0008152,GO:0009987,GO:0019538,GO:0036211,GO:0043170,GO:0043412,GO:0043687,GO:0044237,GO:0044238,GO:0044260,GO:0044267,GO:0044424,GO:0044444,GO:0044464,GO:0071704,GO:1901564
SL_11_148.4	4.18687	-22.0519	5.18436	-4.25355	2.1041e-05	0.000333064	downregulated	GTPase activity	-; Small GTP-binding protein domain; Small GTPase; P-loop containing nucleoside triphosphate hydrolase	IFT27	GO:0000166,GO:0001882,GO:0001883,GO:0003674,GO:0003824,GO:0003924,GO:0005488,GO:0005525,GO:0005575,GO:0005622,GO:0005623,GO:0005737,GO:0005768,GO:0005794,GO:0005813,GO:0005815,GO:0005856,GO:0005929,GO:0006810,GO:0006886,GO:0006928,GO:0006996,GO:0007017,GO:0007018,GO:0007154,GO:0007165,GO:0007166,GO:0007224,GO:0007264,GO:0007275,GO:0007399,GO:0007423,GO:0008104,GO:0008150,GO:0009987,GO:0010970,GO:…
SL_04_83.10	3.14589	-22.0398	4.45474	-4.9475	7.51718e-07	1.85893e-05	downregulated	intraciliary retrograde transport	Tetratricopeptide-like helical domain superfamily	TTC21B	GO:0003002,GO:0005575,GO:0005623,GO:0005929,GO:0006355,GO:0006357,GO:0006810,GO:0006928,GO:0006996,GO:0007017,GO:0007018,GO:0007154,GO:0007165,GO:0007166,GO:0007224,GO:0007275,GO:0007389,GO:0007399,GO:0007417,GO:0007420,GO:0008104,GO:0008150,GO:0008589,GO:0009889,GO:0009953,GO:0009966,GO:0009987,GO:0010468,GO:0010556,GO:0010646,GO:0010970,GO:0016043,GO:0019219,GO:0019222,GO:0021591,GO:0021798,GO:…
SL_03_115.8	3.53908	-22.037	5.17962	-4.25457	2.0945e-05	0.000331834	downregulated	Pretoxin HINT domain	TGF-beta, propeptide	-	-
SL_04_83.5	1.66553	-22.0313	5.18264	-4.25097	2.12843e-05	0.000335738	downregulated
SL_16_84.20	2.00961	-22.0218	5.18224	-4.24946	2.14283e-05	0.000337716	downregulated
SL_21_90.4	3.98346	-22.0215	5.17914	-4.25196	2.11909e-05	0.000334867	downregulated	cilium movement	FAD/NAD(P)-binding domain superfamily	CFAP61	GO:0003341,GO:0005575,GO:0005622,GO:0005623,GO:0005737,GO:0005856,GO:0005929,GO:0005930,GO:0006928,GO:0006996,GO:0007017,GO:0007018,GO:0008150,GO:0009987,GO:0016043,GO:0030030,GO:0031514,GO:0032838,GO:0042995,GO:0043226,GO:0043228,GO:0043229,GO:0043232,GO:0044422,GO:0044424,GO:0044430,GO:0044441,GO:0044444,GO:0044446,GO:0044463,GO:0044464,GO:0044782,GO:0071840,GO:0097014,GO:0099568,GO:0120025,GO:…
SL_31_38.4	4.18238	-22.0067	5.17938	-4.24889	2.14828e-05	0.000337984	downregulated	spectrin binding	-; Ankyrin repeat; Ankyrin repeat-containing domain superfamily	ASB7	GO:0005575,GO:0005622,GO:0005623,GO:0005737,GO:0005829,GO:0006464,GO:0006807,GO:0008150,GO:0008152,GO:0009987,GO:0019538,GO:0036211,GO:0043170,GO:0043412,GO:0043687,GO:0044237,GO:0044238,GO:0044260,GO:0044267,GO:0044424,GO:0044444,GO:0044464,GO:0071704,GO:1901564
SL_22_74.12	2.30318	-21.987	5.16417	-4.25761	2.06627e-05	0.000328225	downregulated
SL_26_98.6	7.24665	-21.9686	4.05186	-5.42185	5.89859e-08	1.96009e-06	downregulated
SL_17_23.7	2.67144	-21.968	5.17907	-4.24168	2.21849e-05	0.000347518	downregulated	-		-	-
SL_24_23.13	4.10896	-21.9671	4.18166	-5.25319	1.49491e-07	4.51143e-06	downregulated	negative regulation of centriole-centriole cohesion		NEK2	GO:0000070,GO:0000086,GO:0000226,GO:0000228,GO:0000278,GO:0000280,GO:0000775,GO:0000776,GO:0000793,GO:0000794,GO:0000819,GO:0000922,GO:0001701,GO:0001824,GO:0003674,GO:0003824,GO:0004672,GO:0004674,GO:0005488,GO:0005515,GO:0005575,GO:0005622,GO:0005623,GO:0005634,GO:0005654,GO:0005694,GO:0005737,GO:0005813,GO:0005815,GO:0005819,GO:0005829,GO:0005856,GO:0006464,GO:0006468,GO:0006793,GO:0006796,GO:…
SL_23_145.17	5.82209	-21.9666	5.1783	-4.24204	2.21492e-05	0.000347261	downregulated	ATP binding	ATPase family AAA domain-containing protein 3, N-terminal; AAA+ ATPase domain; -; ATPase, AAA-type, core; P-loop containing nucleoside triphosphate hydrolase	-	-
SL_23_113.26	4.32036	-21.9655	5.17896	-4.24129	2.22234e-05	0.000347821	downregulated	-	Growth factor receptor cysteine-rich domain superfamily; -	-	-
SL_31_23.9	1.54172	-21.9557	5.1836	-4.2356	2.2794e-05	0.00035552	downregulated
SL_11_87.2	3.1601	-21.9489	5.17992	-4.2373	2.26227e-05	0.000353764	downregulated	actin binding		-	-
SL_13_27.2	4.70958	-21.9458	5.1802	-4.23647	2.27061e-05	0.000354455	downregulated		FNIP; -
SL_27_113.17	9.92895	-21.9412	5.17842	-4.23704	2.26485e-05	0.00035386	downregulated	WD repeat-containing protein	-; WD40 repeat; WD40-repeat-containing domain superfamily	-	-
SL_10_183.6	3.26172	-21.9411	5.22294	-4.2009	2.65851e-05	0.000405056	downregulated
SL_17_72.2	1.73459	-21.937	5.18379	-4.23185	2.31775e-05	0.000360257	downregulated	-		-	-
SL_16_46.12	0.881982	-21.9358	5.15146	-4.25817	2.06104e-05	0.000327682	downregulated	macromolecule glycosylation		EXTL1	GO:0000003,GO:0000139,GO:0000271,GO:0000902,GO:0000904,GO:0001501,GO:0001503,GO:0003674,GO:0003824,GO:0005488,GO:0005515,GO:0005575,GO:0005622,GO:0005623,GO:0005737,GO:0005783,GO:0005789,GO:0005794,GO:0005975,GO:0005976,GO:0006022,GO:0006023,GO:0006024,GO:0006029,GO:0006040,GO:0006044,GO:0006082,GO:0006790,GO:0006807,GO:0006810,GO:0006897,GO:0006928,GO:0006935,GO:0006950,GO:0006986,GO:0006996,GO:…
SL_28_16.11	6.53615	-21.9215	5.17848	-4.23319	2.30403e-05	0.000358433	downregulated
SL_c1940_0.2	8.20481	-21.9214	3.2583	-6.72787	1.72169e-11	1.32438e-09	downregulated
SL_31_37.48	11.6716	-21.9214	2.97172	-7.37665	1.62327e-13	1.8226e-11	downregulated	spectrin binding	Ankyrin repeat; -; Ankyrin repeat-containing domain superfamily	ASB7	GO:0005575,GO:0005622,GO:0005623,GO:0005737,GO:0005829,GO:0006464,GO:0006807,GO:0008150,GO:0008152,GO:0009987,GO:0019538,GO:0036211,GO:0043170,GO:0043412,GO:0043687,GO:0044237,GO:0044238,GO:0044260,GO:0044267,GO:0044424,GO:0044444,GO:0044464,GO:0071704,GO:1901564
SL_11_164.46	3.38146	-21.8999	3.57913	-6.11878	9.42936e-10	4.89812e-08	downregulated	mannose metabolic process	Glycosyl hydrolase family 38, C-terminal; Galactose mutarotase-like domain superfamily	-	GO:0000323,GO:0001775,GO:0002252,GO:0002263,GO:0002274,GO:0002275,GO:0002283,GO:0002366,GO:0002376,GO:0002443,GO:0002444,GO:0002446,GO:0003674,GO:0003824,GO:0004553,GO:0004559,GO:0005575,GO:0005576,GO:0005615,GO:0005618,GO:0005622,GO:0005623,GO:0005737,GO:0005764,GO:0005766,GO:0005773,GO:0005774,GO:0005775,GO:0005975,GO:0005996,GO:0006013,GO:0006464,GO:0006517,GO:0006807,GO:0006810,GO:0006887,GO:…
SL_20_34.18	6.36477	-21.895	3.16423	-6.91955	4.53071e-12	3.86329e-10	downregulated	importin-alpha family protein binding		MTPAP	-
SL_07_22.14	2.63476	-21.8935	5.17926	-4.22715	2.36666e-05	0.000366914	downregulated		-; Sel1-like repeat
SL_c961_0.6	2.99845	-21.865	5.17924	-4.22167	2.42496e-05	0.000375536	downregulated
SL_c3462_0.2	4.30482	-21.861	5.17844	-4.22154	2.42643e-05	0.000375536	downregulated	dynein light chain binding		-	-
SL_10_97.15	3.87005	-21.8548	5.18688	-4.21348	2.51462e-05	0.000386866	downregulated	WD repeat-containing protein	WD40-repeat-containing domain superfamily; WD40 repeat; -; Anaphase-promoting complex subunit 4, WD40 domain	-	-
SL_03_58.12	2.79128	-21.851	5.18046	-4.21797	2.46514e-05	0.000380549	downregulated	proline dehydrogenase activity	FNIP	-	-
SL_25_39.39	8.88211	-21.8367	2.90071	-7.52805	5.15044e-14	6.3299e-12	downregulated	Cyclic nucleotide-monophosphate binding domain	Cyclic nucleotide-binding domain; Cyclic nucleotide-binding domain superfamily	-	GO:0003674,GO:0005215,GO:0005216,GO:0005217,GO:0005221,GO:0005244,GO:0005249,GO:0005261,GO:0005267,GO:0005575,GO:0005623,GO:0005886,GO:0005887,GO:0006810,GO:0006811,GO:0006812,GO:0006813,GO:0007154,GO:0007165,GO:0008150,GO:0008324,GO:0009987,GO:0015075,GO:0015077,GO:0015079,GO:0015267,GO:0015276,GO:0015318,GO:0015672,GO:0016020,GO:0016021,GO:0017071,GO:0019932,GO:0019935,GO:0022803,GO:0022832,GO:…
SL_28_79.10	5.68167	-21.8353	3.55909	-6.13507	8.51216e-10	4.47309e-08	downregulated	oleate hydratase activity		-	-
SL_29_72.36	3.23344	-21.8295	5.17972	-4.21442	2.50425e-05	0.000385918	downregulated
SL_07_41.8	1.10614	-21.829	5.20306	-4.19541	2.72373e-05	0.000412715	downregulated	heme binding		CYB5D1	-
SL_01_95.4	6.1237	-21.8265	5.17863	-4.21471	2.50096e-05	0.000385749	downregulated	Metallo-peptidase family M12B Reprolysin-like	-	-	-
SL_13_38.4	1.69333	-21.7959	5.17997	-4.20773	2.57944e-05	0.000395828	downregulated		FNIP
SL_03_156.0	5.62215	-21.792	4.59574	-4.74179	2.11843e-06	4.56979e-05	downregulated	Calcium-binding protein	EF-hand domain pair	-	-
SL_24_23.16	17.4034	-21.7882	2.8282	-7.70389	1.31984e-14	1.87864e-12	downregulated	WD40 repeats	WD40-repeat-containing domain superfamily; -; WD40 repeat	-	-
SL_19_50.17	2.70023	-21.7593	5.17943	-4.20111	2.65612e-05	0.000405056	downregulated
SL_04_143.37	0.802465	-21.7564	5.19	-4.19198	2.76527e-05	0.000417609	downregulated	nitrile biosynthetic process	-; Kelch repeat type 1; Kelch-type beta propeller	-	-
SL_05_2.16	3.52673	-21.7468	5.17984	-4.19836	2.6886e-05	0.000409107	downregulated	axoneme assembly	Leucine-rich repeat, typical subtype; Leucine-rich repeat; -	-	-
SL_14_61.16	2.83897	-21.7462	5.18013	-4.19801	2.69269e-05	0.000409384	downregulated	axoneme assembly	-; Leucine-rich repeat	-	-
SL_25_81.2	7.51151	-21.7362	2.89997	-7.49531	6.61405e-14	7.97081e-12	downregulated	major facilitator superfamily	MFS transporter superfamily; Major facilitator superfamily domain; Major facilitator superfamily	-	-
SL_15_35.0	7.75088	-21.7342	5.17843	-4.19706	2.70407e-05	0.000410327	downregulated	negative regulation of response to water deprivation	IQ motif, EF-hand binding site	-	-
SL_11_24.22	1.60495	-21.7325	5.18119	-4.19449	2.73485e-05	0.000414053	downregulated
SL_24_12.46	8.51259	-21.7181	4.47381	-4.85449	1.20696e-06	2.79238e-05	downregulated	-	Cyclic nucleotide-binding domain superfamily	-	-
SL_29_42.8	6.87369	-21.7054	2.99924	-7.23696	4.58861e-13	4.7947e-11	downregulated
SL_31_103.18	5.78264	-21.661	5.17795	-4.18332	2.87285e-05	0.000432411	downregulated
SL_23_37.35	3.71864	-21.6544	4.66396	-4.64292	3.43526e-06	6.923e-05	downregulated
SL_17_111.0	4.62246	-21.6413	5.17898	-4.17867	2.93215e-05	0.00043987	downregulated	ankyrin repeats		-	-
SL_11_9363	4.8481	-21.6346	3.37185	-6.41624	1.3968e-10	8.82863e-09	downregulated	-		-	-
SL_c1582_0.24	2.36983	-21.6325	5.17955	-4.17652	2.95999e-05	0.000443312	downregulated	transposition, RNA-mediated		-	-
SL_10_6.13	0.563761	-21.6187	5.17878	-4.17447	2.98679e-05	0.000446307	downregulated
SL_c3744_0.4	4.31076	-21.6065	4.23943	-5.09656	3.45883e-07	9.45919e-06	downregulated	MFS_1 like family	Major facilitator superfamily domain; MFS transporter superfamily; Major facilitator superfamily associated domain	-	-
SL_08_16.21	3.30043	-21.6018	3.48501	-6.19848	5.70119e-10	3.10794e-08	downregulated	calcium ion binding	von Willebrand factor, type A; -; von Willebrand factor A-like domain superfamily	-	-
SL_10_108.0	7.66362	-21.599	2.69672	-8.00935	1.15314e-15	2.10559e-13	downregulated	Sulfate permease family	STAS domain; STAS domain superfamily; SLC26A/SulP transporter domain; Cyclic nucleotide-binding domain; Cyclic nucleotide-binding domain superfamily	-	-
SL_10_164.19	6.36715	-21.5932	3.1351	-6.88756	5.67584e-12	4.72821e-10	downregulated		WW domain; WW domain superfamily
SL_09_99.39	2.68446	-21.5847	5.1802	-4.16677	3.08946e-05	0.0004589	downregulated
SL_c2697_0.13	3.02047	-21.5773	5.17983	-4.16563	3.10496e-05	0.000460446	downregulated
SL_21_75.23	6.32701	-21.5723	5.1786	-4.16565	3.10463e-05	0.000460446	downregulated
SL_16_22.1	9.22268	-21.5674	2.86524	-7.52724	5.18241e-14	6.3299e-12	downregulated	-		-	-
SL_01_73.3	4.75063	-21.5623	5.17995	-4.16265	3.14574e-05	0.000464967	downregulated	regulation of response to stimulus	Carbohydrate-binding WSC	-	-
SL_10_33.29	4.09534	-21.5253	5.19415	-4.14415	3.41082e-05	0.00049804	downregulated	protein deglutamylation	Armadillo-type fold; Armadillo	AGTPBP1	GO:0000003,GO:0001505,GO:0001654,GO:0001754,GO:0001775,GO:0002376,GO:0002520,GO:0002521,GO:0003008,GO:0003674,GO:0003824,GO:0004180,GO:0004181,GO:0005488,GO:0005515,GO:0005575,GO:0005622,GO:0005623,GO:0005634,GO:0005730,GO:0005737,GO:0005739,GO:0005829,GO:0006464,GO:0006508,GO:0006807,GO:0006996,GO:0007005,GO:0007275,GO:0007399,GO:0007417,GO:0007420,GO:0007423,GO:0007610,GO:0007626,GO:0007628,GO:…
SL_07_51.6	1.92885	-21.5169	5.19606	-4.14099	3.45805e-05	0.000504204	downregulated	base-excision repair, AP site formation via deaminated base removal	Uracil-DNA glycosylase-like domain superfamily; Uracil-DNA glycosylase family 1	UNG1	GO:0000018,GO:0002200,GO:0002376,GO:0002377,GO:0002440,GO:0002520,GO:0002562,GO:0002566,GO:0002637,GO:0002639,GO:0002682,GO:0002684,GO:0002694,GO:0002696,GO:0002697,GO:0002699,GO:0002700,GO:0002702,GO:0002703,GO:0002705,GO:0002706,GO:0002708,GO:0002712,GO:0002714,GO:0002819,GO:0002821,GO:0002822,GO:0002824,GO:0002889,GO:0002891,GO:0003674,GO:0003676,GO:0003677,GO:0003684,GO:0003824,GO:0004844,GO:…
SL_c573_t1.0	1.10888	-21.5065	5.187	-4.14624	3.37977e-05	0.000495508	downregulated
SL_30_32.41	1.37788	-21.4922	5.18351	-4.14626	3.37948e-05	0.000495508	downregulated
SL_c1289_0.19	3.69964	-21.4807	2.90597	-7.39191	1.44738e-13	1.6772e-11	downregulated	-		-	-
SL_30_5.6	0.949805	-21.4562	5.19306	-4.1317	3.60086e-05	0.000521994	downregulated
SL_21_58.1	4.26177	-21.4371	4.55724	-4.70396	2.55164e-06	5.31001e-05	downregulated
SL_c393_1.4	4.32592	-21.4353	3.35005	-6.39852	1.56893e-10	9.77924e-09	downregulated	-		-	-
SL_21_18.10	2.7997	-21.4289	5.18006	-4.1368	3.52181e-05	0.000512178	downregulated
SL_21_106.12	1.68725	-21.4222	5.22265	-4.10179	4.09962e-05	0.000581246	downregulated
SL_31_39.3	6.92403	-21.416	5.17889	-4.13525	3.54564e-05	0.000515229	downregulated
SL_16_13694	2.57308	-21.4049	5.18094	-4.13147	3.60453e-05	0.000522108	downregulated	Enkurin, TRPC channel interacting protein	Enkurin domain	ENKUR	GO:0001669,GO:0003674,GO:0005488,GO:0005515,GO:0005516,GO:0005575,GO:0005622,GO:0005623,GO:0005737,GO:0005929,GO:0012505,GO:0030141,GO:0031410,GO:0031514,GO:0031982,GO:0036126,GO:0042995,GO:0043226,GO:0043227,GO:0043229,GO:0044422,GO:0044424,GO:0044441,GO:0044444,GO:0044463,GO:0044464,GO:0097223,GO:0097228,GO:0097708,GO:0097729,GO:0099503,GO:0120025,GO:0120038
SL_21_77.2	1.59122	-21.3547	5.18044	-4.12217	3.75315e-05	0.000541466	downregulated
SL_25_84.2	0.845742	-21.3427	5.18985	-4.11239	3.91577e-05	0.00056001	downregulated
SL_26_48.9	4.37945	-21.339	5.17825	-4.12089	3.77408e-05	0.000544051	downregulated	auxin efflux carrier	Membrane transport protein	-	-
SL_10_23.15	0.682515	-21.3176	5.20241	-4.09764	4.17382e-05	0.000590839	downregulated
SL_18_54.3	1.87924	-21.3079	5.18048	-4.11312	3.90347e-05	0.000559136	downregulated
SL_06_63.8	3.8411	-21.307	5.17837	-4.11461	3.87827e-05	0.000555967	downregulated	-		-	-
SL_25_21.9	2.17725	-21.3022	5.18275	-4.11022	3.95287e-05	0.000563978	downregulated	macromolecule glycosylation	Exostosin, GT47 domain	EXTL1	GO:0000003,GO:0000139,GO:0000271,GO:0000902,GO:0000904,GO:0001501,GO:0001503,GO:0003674,GO:0003824,GO:0005488,GO:0005515,GO:0005575,GO:0005622,GO:0005623,GO:0005737,GO:0005783,GO:0005789,GO:0005794,GO:0005975,GO:0005976,GO:0006022,GO:0006023,GO:0006024,GO:0006029,GO:0006040,GO:0006044,GO:0006082,GO:0006790,GO:0006807,GO:0006810,GO:0006897,GO:0006928,GO:0006935,GO:0006950,GO:0006986,GO:0006996,GO:…
SL_19_8.19	7.41931	-21.2931	3.81926	-5.5752	2.47246e-08	8.93893e-07	downregulated	choline transmembrane transporter activity	Choline transporter-like	-	-
SL_03_106.12	3.64569	-21.2663	5.17847	-4.10668	4.01394e-05	0.000571789	downregulated	-		-	-
SL_04_142.7	5.42463	-21.2538	3.14408	-6.75995	1.38041e-11	1.08494e-09	downregulated		-; TRIAD supradomain
SL_10_140.39	3.12347	-21.223	3.56003	-5.96146	2.49995e-09	1.21157e-07	downregulated
SL_07_134.17	3.24622	-21.1987	4.80423	-4.4125	1.02183e-05	0.000177611	downregulated	glycoprotein-N-acetylgalactosamine 3-beta-galactosyltransferase activity	Carbohydrate-binding WSC	-	-
SL_21_55.17	1.85574	-21.1903	5.19363	-4.08005	4.50259e-05	0.000630453	downregulated		Galactose-binding-like domain superfamily
SL_07_107.4	2.3938	-21.1797	5.22411	-4.05422	5.03027e-05	0.000688359	downregulated	Calcium-binding protein	EF-hand domain; EF-hand domain pair	-	GO:0005575,GO:0005623,GO:0005929,GO:0031514,GO:0042995,GO:0043226,GO:0044464,GO:0120025
SL_26_62.0	5.17508	-21.1726	5.17886	-4.08827	4.34595e-05	0.000613763	downregulated
SL_c3955_0.0	2.30066	-21.169	5.1832	-4.08416	4.42368e-05	0.000621343	downregulated		-
SL_30_25.8	2.73153	-21.1675	5.17889	-4.08726	4.36502e-05	0.000615495	downregulated	sphingolipid transporter activity	Major facilitator superfamily; MFS transporter superfamily; Major facilitator superfamily domain	-	-
SL_01_143.11	5.18796	-21.1549	5.17896	-4.08477	4.41206e-05	0.000620194	downregulated	-		-	-
SL_13_1523	21.0939	-21.1545	2.05117	-10.3134	6.12901e-25	8.52262e-22	downregulated	phosphatidylinositol binding	Tubby, C-terminal; Tubby-like, C-terminal	-	-
SL_19_1.0	2.51645	-21.1383	5.1811	-4.07988	4.50598e-05	0.000630453	downregulated
SL_09_29.22	5.36259	-21.1367	4.80852	-4.39568	1.10425e-05	0.000190292	downregulated	Nfx1-type zinc finger-containing protein	DNA2/NAM7 helicase, helicase domain; P-loop containing nucleoside triphosphate hydrolase	-	-
SL_07_92.10	2.44311	-21.1322	5.18227	-4.0778	4.54646e-05	0.000634643	downregulated	interleukin-8 biosynthetic process	EF-hand domain pair; EF-hand domain	-	-
SL_c3741_0.3	4.24273	-21.1239	5.17832	-4.07929	4.51735e-05	0.000631067	downregulated		FNIP; -
SL_27_47.17	5.15428	-21.1105	5.17894	-4.07622	4.57747e-05	0.000637986	downregulated
SL_29_2453	3.79167	-21.1028	3.49598	-6.0363	1.57687e-09	7.96232e-08	downregulated	-		-	-
SL_24_42.38	14.5895	-21.0884	2.56043	-8.23625	1.77691e-16	3.87003e-14	downregulated	dynein heavy chain. Source PGD	Dynein heavy chain, AAA module D4; P-loop containing nucleoside triphosphate hydrolase; Dynein heavy chain, coiled coil stalk; Dynein heavy chain, ATP-binding dynein motor region; Dynein heavy chain region D6 P-loop domain; Dynein heavy chain AAA lid domain	-	-
SL_16_68.13	1.85865	-21.0838	5.18033	-4.06998	4.7018e-05	0.0006528	downregulated	nutrient reservoir activity	Cupin 1; Germin; RmlC-like cupin domain superfamily; -	-	-
SL_c557_1.13	2.23014	-21.0762	5.18094	-4.06803	4.74117e-05	0.000657256	downregulated	transporter	Major facilitator superfamily; Major facilitator superfamily domain; MFS transporter superfamily	-	-
SL_03_144.3	2.91221	-21.0684	4.03415	-5.22251	1.76514e-07	5.17337e-06	downregulated
SL_c723_1.13	3.36679	-21.0678	5.18036	-4.06687	4.76495e-05	0.000659036	downregulated
SL_25_115.3	1.45613	-21.0618	5.18429	-4.06262	4.85258e-05	0.000668598	downregulated
SL_02_129.21	3.04964	-21.0592	5.1811	-4.06462	4.81114e-05	0.000663901	downregulated
SL_12_8.22	2.76196	-21.0523	5.18112	-4.06327	4.83902e-05	0.000667238	downregulated	calcium ion transmembrane transport		-	-
SL_10_63.40	3.8719	-21.0454	4.419	-4.76248	1.9123e-06	4.18e-05	downregulated	3hydroxyisobutyrate dehydrogenase	6-phosphogluconate dehydrogenase, NADP-binding; 6-phosphogluconate dehydrogenase-like, C-terminal domain superfamily; 3-hydroxyisobutyrate dehydrogenase-like, NAD-binding domain; NAD(P)-binding domain superfamily	-	-
SL_c3530_0.2	2.22877	-21.0347	5.18149	-4.05958	4.91613e-05	0.000675809	downregulated
SL_c194_2.20	2.85637	-21.0271	5.18129	-4.05828	4.94361e-05	0.00067907	downregulated
SL_c836_1.14	2.16819	-21.0175	5.18201	-4.05585	4.99515e-05	0.000685628	downregulated	nutrient reservoir activity	Germin; Cupin 1; -; RmlC-like cupin domain superfamily	-	-
SL_10_77.8	1.18037	-20.9948	5.17676	-4.05559	5.0008e-05	0.000685884	downregulated		WW domain; WW domain superfamily
SL_02_129.28	5.3019	-20.9883	4.99626	-4.2008	2.65974e-05	0.000405056	downregulated
SL_c2942_0.3	1.97246	-20.9845	5.17966	-4.05133	5.09265e-05	0.000694792	downregulated	EamA-like transporter family	EamA domain; -	-	-
SL_c1431_0.1	3.1997	-20.9841	5.17941	-4.05145	5.09006e-05	0.000694792	downregulated	regulation of response to stimulus		-	-
SL_14_60.3	8.40665	-20.9779	3.41157	-6.14904	7.79537e-10	4.12038e-08	downregulated
SL_23_13962	4.7231	-20.9777	4.01773	-5.22128	1.77693e-07	5.19766e-06	downregulated		EF-hand domain
SL_01_12588	7.93645	-20.9712	3.35835	-6.24449	4.25175e-10	2.38692e-08	downregulated	WD domain, G-beta repeat	WD40 repeat; WD40-repeat-containing domain superfamily; Zinc finger, RanBP2-type	-	-
SL_02_55.25	1.82133	-20.9697	5.1803	-4.04798	5.16613e-05	0.000704285	downregulated		EF-hand domain pair; EF-hand domain
SL_c3919_0.7	1.84495	-20.9661	5.18221	-4.04579	5.21477e-05	0.000709845	downregulated
SL_21_105.52	2.04612	-20.9488	5.18196	-4.04265	5.28513e-05	0.000717262	downregulated	protein xylosyltransferase activity	Carbohydrate-binding WSC	-	-
SL_25_104.10	3.84818	-20.9403	5.17836	-4.04381	5.25895e-05	0.000714246	downregulated
SL_15_122.4	7.41969	-20.9366	2.87397	-7.28492	3.21855e-13	3.4632e-11	downregulated	Sushi, nidogen and EGF-like	Carbohydrate-binding WSC	-	-
SL_20_85.9	4.75188	-20.9159	4.99103	-4.1907	2.78095e-05	0.000419276	downregulated	-	Notch domain	-	-
SL_20_23.29	3.27586	-20.9124	5.17979	-4.0373	5.407e-05	0.000732152	downregulated
SL_22_91.16	6.74353	-20.8924	2.84092	-7.35411	1.92204e-13	2.13157e-11	downregulated	protein localization to ciliary transition zone		CC2D2A	GO:0000226,GO:0001578,GO:0001654,GO:0001838,GO:0001841,GO:0001843,GO:0002009,GO:0005575,GO:0005622,GO:0005623,GO:0005737,GO:0005829,GO:0005929,GO:0006996,GO:0007010,GO:0007017,GO:0007154,GO:0007165,GO:0007166,GO:0007224,GO:0007275,GO:0007368,GO:0007389,GO:0007399,GO:0007423,GO:0007507,GO:0008104,GO:0008150,GO:0009653,GO:0009790,GO:0009792,GO:0009799,GO:0009855,GO:0009888,GO:0009987,GO:0014020,GO:…
SL_11_126.5	3.82399	-20.8906	5.17908	-4.03366	5.49151e-05	0.000741929	downregulated	-	Metallo-beta-lactamase; Ribonuclease Z/Hydroxyacylglutathione hydrolase-like	-	-
SL_05_65.43	5.09711	-20.8904	4.90883	-4.25568	2.08419e-05	0.00033049	downregulated
SL_08_123.13	1.97256	-20.8874	5.18194	-4.0308	5.55869e-05	0.000748461	downregulated	microtubule severing	-	WDR49	-
SL_18_61.24	2.43496	-20.8814	5.18048	-4.03078	5.55931e-05	0.000748461	downregulated
SL_09_40.0	2.06322	-20.8761	5.18211	-4.0285	5.61338e-05	0.000754789	downregulated		FNIP; -
SL_15_68.1	2.78408	-20.8544	5.18034	-4.02568	5.68103e-05	0.000760148	downregulated	protein xylosyltransferase activity		-	-
SL_03_80.25	0.99857	-20.8369	5.18889	-4.01567	5.92778e-05	0.000786497	downregulated
SL_10_114.34	6.431	-20.8332	3.89273	-5.35182	8.70719e-08	2.78092e-06	downregulated	RNA polymerase II transcription regulator recruiting activity	Myb domain; SANT/Myb domain; Homeobox-like domain superfamily	-	-
SL_12_57.11	2.61749	-20.818	5.17901	-4.01968	5.82772e-05	0.000776328	downregulated	nutrient reservoir activity	-; Cupin 1; RmlC-like cupin domain superfamily; Germin	-	-
SL_13_22.2	1.60661	-20.817	5.18721	-4.01315	5.99138e-05	0.000791133	downregulated	nuclease activity	Harbinger transposase-derived nuclease domain	-	-
SL_02_147.12	5.45566	-20.8032	3.79622	-5.47998	4.25383e-08	1.44271e-06	downregulated	oxidation-reduction process	-; Short-chain dehydrogenase/reductase SDR; NAD(P)-binding domain superfamily	-	-
SL_12_11.0	2.52471	-20.7954	5.17945	-4.01499	5.94471e-05	0.000787271	downregulated
SL_04_134.28	4.15637	-20.7878	5.17988	-4.01318	5.99069e-05	0.000791133	downregulated	-		-	-
SL_04_136.9	5.06518	-20.784	2.94611	-7.05472	1.72949e-12	1.57899e-10	downregulated	detection of mechanical stimulus	IQ motif, EF-hand binding site	-	-
SL_c3142_0.3	5.45993	-20.7795	5.17862	-4.01255	6.00664e-05	0.00079257	downregulated	AIG1 family	GTP binding domain; -; P-loop containing nucleoside triphosphate hydrolase	GIMAP7	-
SL_12_12.2	1.86261	-20.7691	5.18421	-4.00622	6.16983e-05	0.000808789	downregulated
SL_19_42.8	4.45393	-20.7649	4.01237	-5.17521	2.27653e-07	6.42009e-06	downregulated
SL_03_115.13	3.95881	-20.7516	5.17817	-4.00751	6.13627e-05	0.000805558	downregulated	Pretoxin HINT domain	TGF-beta, propeptide	-	-
SL_10_111.18	2.95068	-20.748	4.21994	-4.91665	8.80381e-07	2.12195e-05	downregulated	left/right axis specification	Galactose-binding-like domain superfamily	-	-
SL_23_46.4	5.42554	-20.7455	5.17938	-4.0054	6.19137e-05	0.000810438	downregulated
SL_10_150.6	1.88956	-20.7328	5.18224	-4.00074	6.31449e-05	0.000824762	downregulated	Source PGD		-	-
SL_24_114.8	5.33976	-20.7261	3.52756	-5.87549	4.2159e-09	1.95412e-07	downregulated
SL_16_18.19	1.79443	-20.6974	5.18196	-3.99413	6.49312e-05	0.00084565	downregulated	WD repeat-containing protein	EF-hand domain; EF-hand domain pair	-	-
SL_08_100.14	5.96028	-20.6926	2.87929	-7.1867	6.63766e-13	6.62989e-11	downregulated
SL_10_139.29	7.04363	-20.6911	4.2637	-4.85286	1.21692e-06	2.80589e-05	downregulated	inner dynein arm assembly		CCDC39	GO:0000226,GO:0001539,GO:0001578,GO:0001889,GO:0001947,GO:0002009,GO:0003007,GO:0003143,GO:0003341,GO:0003351,GO:0003352,GO:0003356,GO:0005575,GO:0005622,GO:0005623,GO:0005737,GO:0005856,GO:0005929,GO:0005930,GO:0006928,GO:0006996,GO:0007010,GO:0007017,GO:0007018,GO:0007275,GO:0007368,GO:0007389,GO:0007507,GO:0008150,GO:0009653,GO:0009790,GO:0009799,GO:0009855,GO:0009887,GO:0009888,GO:0009987,GO:…
SL_06_15891	1.35467	-20.6673	5.18342	-3.9872	6.68589e-05	0.000866386	downregulated	Vacuolar protein sorting-associated protein 62		VPS62	GO:0000322,GO:0000323,GO:0000324,GO:0000329,GO:0005575,GO:0005622,GO:0005623,GO:0005737,GO:0005773,GO:0005774,GO:0005783,GO:0006605,GO:0006623,GO:0006810,GO:0006886,GO:0007034,GO:0008104,GO:0008150,GO:0012505,GO:0015031,GO:0015833,GO:0016020,GO:0031090,GO:0033036,GO:0033365,GO:0034613,GO:0042886,GO:0043226,GO:0043227,GO:0043229,GO:0043231,GO:0044422,GO:0044424,GO:0044437,GO:0044444,GO:0044446,GO:…
SL_16_106.4	2.07454	-20.6596	5.18045	-3.98799	6.66344e-05	0.000864097	downregulated
SL_04_70.5	1.5519	-20.6579	5.18244	-3.98614	6.71574e-05	0.000869008	downregulated	corticospinal neuron axon guidance through spinal cord	-	-	-
SL_16_33.12	3.70571	-20.6404	5.18015	-3.98452	6.76155e-05	0.000873685	downregulated	cilium movement involved in cell motility		RSPH9	GO:0000226,GO:0001539,GO:0001578,GO:0003341,GO:0005575,GO:0005622,GO:0005623,GO:0005737,GO:0005856,GO:0005929,GO:0005930,GO:0006928,GO:0006996,GO:0007010,GO:0007017,GO:0007018,GO:0008150,GO:0009987,GO:0016043,GO:0022607,GO:0030030,GO:0030031,GO:0031514,GO:0032421,GO:0032838,GO:0035082,GO:0040011,GO:0042995,GO:0043005,GO:0043226,GO:0043228,GO:0043229,GO:0043232,GO:0044085,GO:0044422,GO:0044424,GO:…
SL_07_33.2	3.96494	-20.6283	5.18741	-3.9766	6.99062e-05	0.000900745	downregulated	-	Tetratricopeptide repeat; Tetratricopeptide-like helical domain superfamily	-	-
SL_05_41.24	1.30204	-20.6273	5.18375	-3.97921	6.91436e-05	0.000892155	downregulated	Tetratricopeptide repeat	Tetratricopeptide repeat; Tetratricopeptide-like helical domain superfamily; -	-	-
SL_18_41.2	2.13016	-20.6149	5.19535	-3.96795	7.24949e-05	0.000927452	downregulated	octopamine biosynthetic process	Copper type II ascorbate-dependent monooxygenase, C-terminal; PHM/PNGase F domain superfamily	-	-
SL_04_69.7	0.615579	-20.6082	5.23562	-3.93615	8.28004e-05	0.00103509	downregulated
SL_10_90.20	4.35894	-20.6006	4.2174	-4.88467	1.03601e-06	2.45773e-05	downregulated
SL_05_45.2	2.5458	-20.5896	5.18004	-3.9748	7.04377e-05	0.000905413	downregulated	positive regulation of cilium movement	-; Tubulin-tyrosine ligase/Tubulin polyglutamylase	-	-
SL_04_145.11	3.95518	-20.5887	5.17916	-3.97529	7.02927e-05	0.000904399	downregulated
SL_14_9.34	2.07415	-20.5877	5.17992	-3.97452	7.05218e-05	0.000905413	downregulated
SL_22_72.10	8.59125	-20.5721	4.36655	-4.71129	2.46158e-06	5.16218e-05	downregulated	-	-	-	-
SL_c2983_0.4	4.81049	-20.5636	5.17902	-3.97056	7.1704e-05	0.000919494	downregulated	-	PA domain; PA domain superfamily	-	-
SL_12_57.14	4.10883	-20.563	5.17929	-3.97023	7.18028e-05	0.0009199	downregulated	nutrient reservoir activity	Cupin 1; -; RmlC-like cupin domain superfamily; Germin	-	-
SL_24_89.12	2.8022	-20.5413	5.18045	-3.96516	7.3346e-05	0.000937677	downregulated
SL_26_45.18	1.22893	-20.5379	5.18236	-3.96304	7.40001e-05	0.000944036	downregulated
SL_25_40.7	6.1116	-20.5216	4.04487	-5.0735	3.90573e-07	1.04444e-05	downregulated		Fibronectin type III superfamily
SL_c723_1.60	3.73012	-20.5136	5.2229	-3.92762	8.57905e-05	0.00106513	downregulated
SL_29_92.20	6.68116	-20.5106	3.19793	-6.4137	1.42033e-10	8.94612e-09	downregulated	Sulfotransferase family	Sulfotransferase	-	-
SL_c3082_0.0	3.26905	-20.501	5.18016	-3.9576	7.57062e-05	0.0009638	downregulated	acetylation-dependent protein binding	-; Bromodomain; Bromodomain-like superfamily	-	-
SL_17_20.6	2.32235	-20.4925	5.18142	-3.955	7.65343e-05	0.000972066	downregulated
SL_03_150.11	2.40066	-20.4849	5.17914	-3.95526	7.645e-05	0.000971861	downregulated
SL_06_45.10	2.01829	-20.4843	5.18024	-3.95431	7.67556e-05	0.000973009	downregulated	DDE superfamily endonuclease	DDE superfamily endonuclease domain	-	-
SL_26_19.30	5.23272	-20.4788	5.17984	-3.95355	7.69991e-05	0.000974827	downregulated	-		-	-
SL_28_4622	1.80858	-20.4782	5.18349	-3.95065	7.79378e-05	0.000982913	downregulated
SL_23_24.30	5.39556	-20.4759	3.94755	-5.18698	2.13735e-07	6.11343e-06	downregulated
SL_03_134.15	2.36997	-20.4618	5.18028	-3.94995	7.81685e-05	0.000984019	downregulated	guanyl-nucleotide exchange factor activity		MIB1	-
SL_c465_1.19	3.11158	-20.4565	5.1786	-3.9502	7.80865e-05	0.000983672	downregulated	interleukin-8 biosynthetic process	-; Leucine-rich repeat	-	-
SL_06_37.7	7.13206	-20.4514	2.74995	-7.437	1.02999e-13	1.22495e-11	downregulated	Leucine rich repeat	Leucine-rich repeat, typical subtype; -; Leucine-rich repeat	-	-
SL_25_111.10	2.50925	-20.4492	5.18064	-3.94724	7.90568e-05	0.000993818	downregulated	-	IQ motif, EF-hand binding site	C11orf65	-
SL_11_120.19	1.71465	-20.4472	5.1837	-3.94452	7.99587e-05	0.00100306	downregulated
SL_17_46.11	1.80889	-20.4394	5.18286	-3.94366	8.02464e-05	0.00100528	downregulated
SL_02_74.38	3.86841	-20.438	3.32359	-6.14939	7.77797e-10	4.12038e-08	downregulated
SL_c3092_0.2	10.4651	-20.4367	3.30793	-6.17809	6.48803e-10	3.5115e-08	downregulated		-; Bromodomain; Bromodomain-like superfamily
SL_c1477_0.25	3.95612	-20.4353	5.17961	-3.94533	7.96907e-05	0.0010004	downregulated	voltage-gated potassium channel activity	Ion transport domain; Potassium channel, voltage-dependent, EAG/ELK/ERG; -	-	-
SL_12_123.2	4.9036	-20.4294	4.94956	-4.12752	3.66702e-05	0.000529463	downregulated
SL_28_15.12	2.69478	-20.4028	4.91265	-4.15311	3.27983e-05	0.000482813	downregulated
SL_03_142.13	3.6675	-20.3908	5.1806	-3.93599	8.28549e-05	0.00103509	downregulated
SL_17_60.0	2.21987	-20.376	5.18126	-3.93264	8.4018e-05	0.00104744	downregulated	maturation of LSU-rRNA	Ribosomal protein L7A/L8; Ribosomal protein L7Ae/L8/Nhp2 family; Ribosomal protein L7Ae/L30e/S12e/Gadd45; 50S ribosomal protein L30e-like	DOCK4	GO:0000470,GO:0000491,GO:0000492,GO:0002181,GO:0003008,GO:0003013,GO:0003018,GO:0003056,GO:0003674,GO:0003676,GO:0003723,GO:0003735,GO:0005096,GO:0005102,GO:0005198,GO:0005488,GO:0005515,GO:0005575,GO:0005622,GO:0005623,GO:0005634,GO:0005730,GO:0005732,GO:0005737,GO:0005773,GO:0005774,GO:0005794,GO:0005829,GO:0005840,GO:0005844,GO:0005886,GO:0005911,GO:0006139,GO:0006364,GO:0006396,GO:0006412,GO:…
SL_19_83.31	3.19791	-20.3697	4.91124	-4.14757	3.36027e-05	0.00049385	downregulated		IQ motif, EF-hand binding site
SL_21_90.5	1.2619	-20.3651	5.18266	-3.92947	8.5135e-05	0.00105918	downregulated	cilium movement		CFAP61	GO:0003341,GO:0005575,GO:0005622,GO:0005623,GO:0005737,GO:0005856,GO:0005929,GO:0005930,GO:0006928,GO:0006996,GO:0007017,GO:0007018,GO:0008150,GO:0009987,GO:0016043,GO:0030030,GO:0031514,GO:0032838,GO:0042995,GO:0043226,GO:0043228,GO:0043229,GO:0043232,GO:0044422,GO:0044424,GO:0044430,GO:0044441,GO:0044444,GO:0044446,GO:0044463,GO:0044464,GO:0044782,GO:0071840,GO:0097014,GO:0099568,GO:0120025,GO:…
SL_28_27.3	1.4275	-20.3605	5.18145	-3.9295	8.51227e-05	0.00105918	downregulated	mechanosensitive ion channel activity		-	-
SL_c365_2.10	1.44365	-20.3599	5.18472	-3.9269	8.60475e-05	0.00106686	downregulated
SL_15_22.2	2.5085	-20.3589	5.18219	-3.92862	8.54337e-05	0.00106143	downregulated		FNIP; -
SL_30_32.36	3.53008	-20.3567	5.17994	-3.92992	8.49749e-05	0.00105864	downregulated	-		-	-
SL_01_5593	4.27708	-20.354	3.82661	-5.31905	1.04311e-07	3.27934e-06	downregulated
SL_21_30.0	1.36202	-20.3448	5.18408	-3.92447	8.69215e-05	0.00107475	downregulated	ATPase activity, coupled to transmembrane movement of substances		-	-
SL_25_77.14	2.713	-20.3406	5.18035	-3.9265	8.61919e-05	0.00106792	downregulated	major facilitator superfamily	MFS transporter superfamily	-	-
SL_31_37.10	1.34139	-20.3363	5.18342	-3.92333	8.73317e-05	0.00107908	downregulated	Zinc finger CCCH domain-containing protein	Ankyrin repeat; Ankyrin repeat-containing domain superfamily; -	-	GO:0003674,GO:0003700,GO:0005575,GO:0005622,GO:0005623,GO:0005634,GO:0005737,GO:0006355,GO:0008150,GO:0009889,GO:0010468,GO:0010556,GO:0019219,GO:0019222,GO:0031323,GO:0031326,GO:0043226,GO:0043227,GO:0043229,GO:0043231,GO:0044424,GO:0044464,GO:0050789,GO:0050794,GO:0051171,GO:0051252,GO:0060255,GO:0065007,GO:0080090,GO:0140110,GO:1903506,GO:2000112,GO:2001141
SL_05_2.14	3.19214	-20.3305	5.18009	-3.92473	8.68262e-05	0.0010743	downregulated
SL_13_34.11	4.17509	-20.3247	5.18438	-3.92037	8.84115e-05	0.00109168	downregulated		FNIP; -
SL_25_115.2	5.33329	-20.3143	4.05667	-5.00762	5.51068e-07	1.41702e-05	downregulated
SL_29_72.34	4.50508	-20.2885	5.17891	-3.91752	8.94635e-05	0.00110241	downregulated
SL_31_105.41	11.7775	-20.288	2.56956	-7.89553	2.89089e-15	4.66595e-13	downregulated		Twin-arginine translocation pathway, signal sequence
SL_17_73.23	2.9382	-20.2738	5.17907	-3.91457	9.05655e-05	0.00111447	downregulated
SL_13_34.2	3.08522	-20.268	5.18015	-3.91263	9.12957e-05	0.00112116	downregulated		FNIP; -
SL_30_3026	1.95221	-20.265	5.17929	-3.9127	9.12712e-05	0.00112116	downregulated	-		-	-
SL_13_47.24	4.27394	-20.2615	4.75063	-4.26501	1.99896e-05	0.000318934	downregulated
SL_03_136.6	0.785476	-20.2526	5.19002	-3.90221	9.53164e-05	0.00116421	downregulated
SL_c1714_0.8	3.19162	-20.2516	5.2229	-3.87745	0.000105555	0.00126617	downregulated	glycoprotein 6-alpha-L-fucosyltransferase activity		-	-
SL_07_21.10	4.23269	-20.2512	5.18	-3.90951	9.24849e-05	0.00113423	downregulated	phenanthrene-epoxide hydrolase activity	NADP-dependent oxidoreductase domain; NADP-dependent oxidoreductase domain superfamily	AKR7A2	GO:0003674,GO:0003824,GO:0004032,GO:0004033,GO:0004301,GO:0005488,GO:0005515,GO:0005575,GO:0005622,GO:0005623,GO:0005737,GO:0005794,GO:0005829,GO:0005975,GO:0006066,GO:0006081,GO:0006091,GO:0006725,GO:0006805,GO:0006807,GO:0008106,GO:0008150,GO:0008152,GO:0009055,GO:0009056,GO:0009404,GO:0009407,GO:0009410,GO:0009636,GO:0009987,GO:0012505,GO:0016137,GO:0016491,GO:0016614,GO:0016616,GO:0016787,GO:…
SL_c666_0.14	1.07683	-20.25	5.18796	-3.90327	9.49037e-05	0.00116074	downregulated	G-quadruplex DNA unwinding		-	-
SL_25_77.0	7.33452	-20.2487	3.10468	-6.522	6.93783e-11	4.64501e-09	downregulated	major facilitator superfamily	Major facilitator superfamily domain; MFS transporter superfamily; Major facilitator superfamily	-	-
SL_02_149.7	5.34251	-20.24	5.02433	-4.02839	5.61593e-05	0.000754789	downregulated
SL_15_32.3	4.79616	-20.2367	3.66322	-5.52428	3.30833e-08	1.15901e-06	downregulated	-		-	-
SL_07_91.3	2.29336	-20.2364	5.18113	-3.90579	9.39177e-05	0.00115102	downregulated
SL_23_117.27	5.21541	-20.2293	3.99286	-5.06636	4.05495e-07	1.07638e-05	downregulated
SL_04_43.1	1.86339	-20.2201	4.55567	-4.43844	9.06145e-06	0.000159653	downregulated
SL_03_5.6	3.02182	-20.218	4.29235	-4.71023	2.47436e-06	5.17698e-05	downregulated	Source PGD		-	-
SL_15_98.10	2.46342	-20.2131	4.23928	-4.76806	1.86013e-06	4.09069e-05	downregulated	mRNA cleavage	Cleavage/polyadenylation specificity factor, A subunit, N-terminal	-	-
SL_23_9.28	2.11166	-20.2127	5.17948	-3.90245	9.52221e-05	0.00116385	downregulated
SL_c2348_0.12	2.19485	-20.2121	5.18077	-3.90138	9.56468e-05	0.00116667	downregulated	Chromosome 7 open reading frame 62		C7orf62	-
SL_24_103.10	5.2971	-20.2043	5.02961	-4.01706	5.89287e-05	0.000783852	downregulated
SL_13_71.4	3.11475	-20.1668	5.18059	-3.89275	9.91134e-05	0.00120408	downregulated	major facilitator superfamily	MFS transporter superfamily	-	-
SL_11_120.16	1.13486	-20.1653	5.19027	-3.88521	0.000102243	0.00123276	downregulated
SL_07_26.14	1.81834	-20.1579	5.18209	-3.88992	0.000100278	0.00121644	downregulated	positive regulation of caveolin-mediated endocytosis	EF-hand domain pair	ENAH	-
SL_29_94.25	1.69666	-20.1521	5.18483	-3.88675	0.000101597	0.00122792	downregulated
SL_17_49.2	2.25085	-20.1509	5.18069	-3.88962	0.0001004	0.00121644	downregulated		Tetratricopeptide-like helical domain superfamily; -; Tetratricopeptide repeat
SL_11_19.5	2.87134	-20.142	5.18044	-3.88808	0.000101039	0.00122337	downregulated	guanyl-nucleotide exchange factor activity	Ankyrin repeat-containing domain superfamily; Ankyrin repeat; -	-	-
SL_23_55.2	2.44087	-20.1379	5.18123	-3.88669	0.000101619	0.00122792	downregulated
SL_23_49.6	5.60625	-20.1332	3.73429	-5.39144	6.98969e-08	2.289e-06	downregulated		IQ motif, EF-hand binding site
SL_09_0.29	2.70074	-20.1315	5.19621	-3.87427	0.000106946	0.00128116	downregulated	-		-	-
SL_09_8.23	1.45986	-20.1303	5.18242	-3.88434	0.000102609	0.00123575	downregulated	-		-	-
SL_27_21.22	5.65717	-20.1193	3.73526	-5.38632	7.19143e-08	2.34233e-06	downregulated	-		-	-
SL_27_22.43	5.61373	-20.1041	4.70476	-4.27315	1.92732e-05	0.000308866	downregulated
SL_27_107.15	3.61066	-20.1026	4.43275	-4.53501	5.76014e-06	0.000107346	downregulated	Cancer susceptibility candidate 1 N-terminus	IC97/Casc1, N-terminal	CASC1	GO:0003674,GO:0005488,GO:0005515,GO:0005575,GO:0005622,GO:0005623,GO:0005737,GO:0005856,GO:0005858,GO:0005875,GO:0005929,GO:0005930,GO:0006928,GO:0007017,GO:0007018,GO:0008017,GO:0008092,GO:0008150,GO:0009987,GO:0015630,GO:0015631,GO:0030286,GO:0032838,GO:0032991,GO:0036156,GO:0042995,GO:0043014,GO:0043226,GO:0043228,GO:0043229,GO:0043232,GO:0044422,GO:0044424,GO:0044430,GO:0044441,GO:0044444,GO:…
SL_10_127.16	4.52405	-20.0908	5.17934	-3.87902	0.000104879	0.0012589	downregulated
SL_24_126.0	2.71897	-20.0786	5.18299	-3.87394	0.000107091	0.00128204	downregulated	spectrin binding	Ankyrin repeat; Ankyrin repeat-containing domain superfamily; -	-	-
SL_25_t85.22	1.48163	-20.0765	5.18675	-3.87074	0.000108506	0.00129641	downregulated
SL_c1809_0.10	2.45638	-20.0527	5.18511	-3.86737	0.000110016	0.00130926	downregulated
SL_23_45.18	4.6973	-20.0456	5.18059	-3.86937	0.000109117	0.00130198	downregulated		FNIP
SL_c1268_0.15	4.75228	-20.0393	5.17985	-3.8687	0.000109418	0.00130386	downregulated
SL_c4181_0.0	2.86519	-20.0346	5.18019	-3.86755	0.000109934	0.00130915	downregulated
SL_c3679_0.0	1.85838	-20.0339	5.18245	-3.86572	0.000110761	0.00131639	downregulated
SL_04_90.8	1.94138	-20.0295	5.18305	-3.86443	0.000111351	0.00132166	downregulated	-		-	-
SL_09_60.14	5.73962	-20.0248	5.17938	-3.86625	0.000110519	0.00131438	downregulated	Permease		-	-
SL_06_136.3	2.9276	-20.0227	4.76556	-4.20155	2.65092e-05	0.000404735	downregulated	2-acylglycerol O-acyltransferase activity	Diacylglycerol acyltransferase	-	-
SL_16_85.39	1.30537	-20.019	5.1809	-3.864	0.000111544	0.00132242	downregulated	structural constituent of cuticle		-	-
SL_c529_1.2	2.65451	-20.018	5.18068	-3.86396	0.000111561	0.00132242	downregulated	protein-cysteine S-palmitoyltransferase activity	-; Ankyrin repeat; Ankyrin repeat-containing domain superfamily	TIP1	GO:0000035,GO:0000902,GO:0003674,GO:0005488,GO:0005575,GO:0005622,GO:0005623,GO:0005737,GO:0005768,GO:0005794,GO:0005802,GO:0008150,GO:0009653,GO:0009826,GO:0009932,GO:0009987,GO:0012505,GO:0016043,GO:0016049,GO:0031410,GO:0031982,GO:0031984,GO:0032502,GO:0032989,GO:0040007,GO:0043226,GO:0043227,GO:0043229,GO:0043231,GO:0044422,GO:0044424,GO:0044431,GO:0044444,GO:0044446,GO:0044464,GO:0048589,GO:…
SL_29_8.3	1.9929	-20.0169	5.17945	-3.86468	0.000111237	0.00132118	downregulated	-		-	-
SL_10_4.38	2.65974	-20.0132	5.18056	-3.86313	0.000111943	0.00132543	downregulated		IQ motif, EF-hand binding site
SL_28_41.15	5.56702	-20.0122	3.06334	-6.5328	6.45507e-11	4.37035e-09	downregulated	WD40 repeats	-	-	-
SL_08_123.3	3.46466	-19.9972	5.17968	-3.86069	0.000113066	0.00133763	downregulated	microtubule severing	WD40 repeat; WD40-repeat-containing domain superfamily; -	WDR49	-
SL_15_110.17	2.62616	-19.997	5.18093	-3.85973	0.00011351	0.00134201	downregulated
SL_13_81.6	1.87733	-19.9807	5.19617	-3.84527	0.000120419	0.00139963	downregulated		P-loop containing nucleoside triphosphate hydrolase
SL_20_11.4	1.20252	-19.9798	5.18274	-3.85507	0.000115698	0.00136252	downregulated	macromolecule glycosylation	Sulfotransferase	-	-
SL_25_6.6	1.72439	-19.9778	5.18362	-3.85402	0.000116196	0.00136697	downregulated	cilium assembly	B9-type C2 domain	B9D2	GO:0000003,GO:0000226,GO:0001578,GO:0001736,GO:0001738,GO:0002009,GO:0003006,GO:0003674,GO:0005488,GO:0005515,GO:0005575,GO:0005576,GO:0005615,GO:0005622,GO:0005623,GO:0005737,GO:0005813,GO:0005815,GO:0005829,GO:0005856,GO:0005929,GO:0006810,GO:0006928,GO:0006996,GO:0007010,GO:0007017,GO:0007163,GO:0007164,GO:0007275,GO:0007276,GO:0007281,GO:0007283,GO:0007286,GO:0007288,GO:0007568,GO:0007610,GO:…
SL_24_87.21	1.56492	-19.9716	5.18054	-3.85511	0.000115677	0.00136252	downregulated	Sulfotransferase family		-	-
SL_c522_1.34	2.87335	-19.9646	5.18029	-3.85395	0.000116227	0.00136697	downregulated	intracellular chloride channel activity		-	-
SL_c2199_0.0	3.85681	-19.963	5.1853	-3.84993	0.000118152	0.00138241	downregulated
SL_27_119.25	0.980128	-19.9625	5.18601	-3.84929	0.000118459	0.00138331	downregulated
SL_c3509_0.1	2.15984	-19.9538	5.18397	-3.84914	0.000118534	0.00138331	downregulated
SL_22_48.38	1.29715	-19.9514	5.18473	-3.84811	0.000119031	0.00138621	downregulated	GTPase activity	-; Small GTPase; Small GTP-binding protein domain; P-loop containing nucleoside triphosphate hydrolase	-	-
SL_c1615_0.0	2.0159	-19.9473	5.18164	-3.8496	0.000118309	0.00138331	downregulated
SL_17_9.26	2.899	-19.9438	5.18129	-3.8492	0.000118502	0.00138331	downregulated
SL_c2348_0.11	4.02727	-19.9332	5.18016	-3.84799	0.00011909	0.00138621	downregulated	actin binding	Calponin homology domain; CH domain superfamily	-	-
SL_25_57.3	4.50716	-19.9215	3.54947	-5.61254	1.99379e-08	7.32064e-07	downregulated	ankyrin repeats	Ankyrin repeat; -; Ankyrin repeat-containing domain superfamily	-	-
SL_c387_1.10	2.29389	-19.9198	5.18183	-3.84417	0.000120964	0.0014044	downregulated	regulation of response to stimulus		-	-
SL_21_131.15	1.61257	-19.9197	5.18219	-3.84387	0.00012111	0.0014052	downregulated	-		-	-
SL_08_147.7	2.92152	-19.9194	5.18039	-3.84516	0.000120475	0.00139963	downregulated		FNIP
SL_03_72.8	4.49329	-19.9156	4.09124	-4.86787	1.12808e-06	2.62449e-05	downregulated	dynein light chain binding		DNAH12	-
SL_07_15.1	1.54168	-19.9137	5.22561	-3.81079	0.000138521	0.00156698	downregulated	Leucine rich repeat	-	-	-
SL_15_93.7	1.82831	-19.9048	5.17199	-3.84857	0.000118808	0.00138561	downregulated
SL_09_97.61	3.67317	-19.9012	5.17943	-3.84235	0.000121862	0.0014112	downregulated	regulation of intraciliary retrograde transport	Dynein light chain Tctex-1 like	-	-
SL_c2421_0.7	3.48927	-19.893	4.35592	-4.56688	4.95026e-06	9.44941e-05	downregulated
SL_03_115.6	1.84917	-19.8853	5.22336	-3.807	0.000140665	0.00158627	downregulated	COG3209 Rhs family protein	TGF-beta, propeptide	-	-
SL_04_83.17	2.87642	-19.8752	4.84525	-4.102	4.09595e-05	0.000581182	downregulated	retinol dehydrogenase activity	Short-chain dehydrogenase/reductase SDR; NAD(P)-binding domain superfamily	RDH5	GO:0001523,GO:0002138,GO:0003008,GO:0003674,GO:0003824,GO:0004022,GO:0004745,GO:0005575,GO:0005622,GO:0005623,GO:0005634,GO:0005730,GO:0005737,GO:0005783,GO:0005788,GO:0005789,GO:0005829,GO:0006066,GO:0006082,GO:0006091,GO:0006629,GO:0006694,GO:0006702,GO:0006706,GO:0006710,GO:0006720,GO:0006721,GO:0007600,GO:0007601,GO:0008150,GO:0008152,GO:0008202,GO:0008207,GO:0008209,GO:0008299,GO:0008610,GO:…
SL_31_27.44	5.08038	-19.8584	4.86404	-4.0827	4.45159e-05	0.000624778	downregulated	respiratory chain complex III assembly		-	-
SL_04_75.6	2.60322	-19.8575	5.18189	-3.83209	0.000127061	0.00146578	downregulated	AAA domain	-; P-loop containing nucleoside triphosphate hydrolase; AAA domain	-	-
SL_14_49.11	1.44794	-19.8558	5.18269	-3.83117	0.000127533	0.00147029	downregulated	-		-	-
SL_14_61.17	1.61595	-19.8401	5.18228	-3.82845	0.000128953	0.00148193	downregulated	axoneme assembly	Leucine-rich repeat; -	-	-
SL_11_107.74	3.16994	-19.8308	5.13865	-3.85916	0.000113779	0.0013443	downregulated
SL_23_134.23	1.66966	-19.8303	5.1829	-3.8261	0.000130191	0.00149142	downregulated	-		-	-
SL_09_21.2	2.52243	-19.8286	5.1807	-3.8274	0.000129506	0.0014864	downregulated
SL_16_78.16	1.22374	-19.807	5.18464	-3.82032	0.000133281	0.001522	downregulated
SL_21_37.28	3.3138	-19.8049	5.18089	-3.82269	0.000132003	0.00150931	downregulated
SL_c1241_0.6	1.93528	-19.8048	5.18226	-3.82165	0.000132562	0.00151475	downregulated	Major facilitator superfamily	MFS transporter superfamily	-	-
SL_01_85.6	2.35792	-19.8048	5.17903	-3.82403	0.000131287	0.00150208	downregulated	CH-like domain in sperm protein	PAS domain superfamily	-	-
SL_31_23.10	1.19985	-19.8033	5.18531	-3.8191	0.000133937	0.00152659	downregulated
SL_c666_0.2	1.19985	-19.8033	5.18531	-3.8191	0.000133937	0.00152659	downregulated
SL_30_65.3	2.12237	-19.8004	3.86299	-5.12566	2.96504e-07	8.17058e-06	downregulated
SL_10_33.27	1.92665	-19.7988	5.18283	-3.82008	0.000133408	0.00152249	downregulated	protein deglutamylation		AGTPBP1	GO:0000003,GO:0001505,GO:0001654,GO:0001754,GO:0001775,GO:0002376,GO:0002520,GO:0002521,GO:0003008,GO:0003674,GO:0003824,GO:0004180,GO:0004181,GO:0005488,GO:0005515,GO:0005575,GO:0005622,GO:0005623,GO:0005634,GO:0005730,GO:0005737,GO:0005739,GO:0005829,GO:0006464,GO:0006508,GO:0006807,GO:0006996,GO:0007005,GO:0007275,GO:0007399,GO:0007417,GO:0007420,GO:0007423,GO:0007610,GO:0007626,GO:0007628,GO:…
SL_14_26.35	6.10942	-19.7956	3.25659	-6.07861	1.21225e-09	6.22554e-08	downregulated	protein polyglycylation	Tubulin-tyrosine ligase/Tubulin polyglutamylase; -	-	-
SL_03_150.22	1.6626	-19.7759	5.18246	-3.81593	0.000135672	0.00154306	downregulated
SL_13_71.11	1.48459	-19.7746	5.18224	-3.81584	0.000135723	0.00154306	downregulated	major facilitator superfamily	Major facilitator superfamily domain; MFS transporter superfamily; Major facilitator superfamily	-	-
SL_14_117.11	3.31503	-19.766	4.61046	-4.2872	1.80939e-05	0.000292561	downregulated	FNIP Repeat	FNIP	-	-
SL_c2893_0.4	6.99336	-19.7545	2.75412	-7.17271	7.35264e-13	7.22357e-11	downregulated	-		-	-
SL_17_97.12	2.58719	-19.7485	5.1812	-3.81156	0.000138093	0.00156508	downregulated	Sulfotransferase family		-	-
SL_11_62.0	1.59186	-19.7447	5.18336	-3.80926	0.000139384	0.00157469	downregulated
SL_02_93.5	3.15335	-19.7446	5.18071	-3.81119	0.000138301	0.00156628	downregulated
SL_12_57.35	0.930876	-19.74	5.18736	-3.8054	0.000141573	0.00159552	downregulated	nutrient reservoir activity		-	-
SL_03_135.4	3.53719	-19.7346	5.18047	-3.80943	0.000139288	0.00157467	downregulated
SL_19_62.6	1.13284	-19.7199	5.19427	-3.79647	0.000146774	0.00164287	downregulated
SL_11_5.6	2.41016	-19.7152	5.18315	-3.80371	0.000142544	0.00160546	downregulated		P-loop containing nucleoside triphosphate hydrolase
SL_21_122.2	1.09339	-19.7136	5.18604	-3.80128	0.00014395	0.00161727	downregulated
SL_c2692_8388	1.45807	-19.7109	5.18294	-3.80303	0.000142938	0.00160802	downregulated	ammonium transmembrane transporter activity	Ammonium transporter AmtB-like domain	amt-1	-
SL_08_18.9	1.87092	-19.7021	5.20028	-3.78865	0.000151466	0.00168081	downregulated	mitochondrial fission	Dynamin stalk domain	-	GO:0000266,GO:0003674,GO:0003824,GO:0003924,GO:0005488,GO:0005515,GO:0005575,GO:0005622,GO:0005623,GO:0005737,GO:0006996,GO:0007005,GO:0008017,GO:0008092,GO:0008150,GO:0009987,GO:0015631,GO:0016043,GO:0016462,GO:0016787,GO:0016817,GO:0016818,GO:0017111,GO:0044424,GO:0044464,GO:0048285,GO:0071840
SL_09_39.4	3.49156	-19.7008	5.18058	-3.80281	0.000143065	0.00160833	downregulated		-; FNIP
SL_23_58.22	1.79408	-19.6936	5.18254	-3.79998	0.000144707	0.00162375	downregulated
SL_27_52.11	0.970004	-19.6879	5.188	-3.79489	0.000147712	0.00165132	downregulated
SL_02_129.17	1.83395	-19.685	5.18635	-3.79553	0.000147326	0.00164802	downregulated
SL_01_143.25	2.18692	-19.676	4.6457	-4.23531	2.28236e-05	0.000355674	downregulated	-		-	-
SL_c3628_0.1	3.58933	-19.6666	5.12161	-3.83992	0.000123076	0.00142344	downregulated	tripeptidyl-peptidase activity		-	-
SL_c1419_0.29	1.90271	-19.6617	5.18239	-3.79394	0.000148273	0.00165463	downregulated
SL_13_61.7	4.55339	-19.6599	3.91209	-5.02543	5.02315e-07	1.30091e-05	downregulated		EsV-1-7 cysteine-rich motif
SL_21_106.13	1.20322	-19.6527	5.18541	-3.79001	0.000150644	0.00167383	downregulated
SL_24_18.5	0.894476	-19.6428	5.18753	-3.78655	0.000152752	0.00169197	downregulated
SL_11_77.2	2.42477	-19.6405	5.18595	-3.78725	0.000152326	0.00168829	downregulated	Sterile alpha motif.	-; Ankyrin repeat; Ankyrin repeat-containing domain superfamily	USH1G	GO:0001894,GO:0001895,GO:0001917,GO:0003008,GO:0003674,GO:0005488,GO:0005515,GO:0005575,GO:0005622,GO:0005623,GO:0005737,GO:0005768,GO:0005769,GO:0005815,GO:0005829,GO:0005856,GO:0005886,GO:0005929,GO:0007275,GO:0007399,GO:0007423,GO:0007600,GO:0007605,GO:0008092,GO:0008150,GO:0009653,GO:0009790,GO:0009887,GO:0009987,GO:0012505,GO:0015629,GO:0015630,GO:0016020,GO:0016043,GO:0022008,GO:0030030,GO:…
SL_04_89.2	1.00315	-19.6309	5.19412	-3.77945	0.000157177	0.00172618	downregulated	spectrin binding	Ankyrin repeat; Ankyrin repeat-containing domain superfamily; -	-	-
SL_09_48.24	3.47869	-19.623	3.89639	-5.03619	4.74878e-07	1.23938e-05	downregulated	-		-	-
SL_17_2.19	1.5397	-19.6125	5.18291	-3.78408	0.000154281	0.00170578	downregulated	AIG1 family	P-loop containing nucleoside triphosphate hydrolase; AIG1-type guanine nucleotide-binding (G) domain	-	-
SL_21_78.0	5.55231	-19.6112	3.35075	-5.85277	4.83462e-09	2.20695e-07	downregulated	IQ calmodulin-binding motif	IQ motif, EF-hand binding site	-	-
SL_05_126.1	1.94099	-19.5988	5.1834	-3.78107	0.000156155	0.00172123	downregulated	Leucine rich repeat	Leucine-rich repeat; -; Leucine-rich repeat, typical subtype	LRRC59	GO:0005575,GO:0005622,GO:0005623,GO:0005634,GO:0005635,GO:0005737,GO:0005739,GO:0005759,GO:0005783,GO:0005789,GO:0009295,GO:0012505,GO:0016020,GO:0031967,GO:0031974,GO:0031975,GO:0031984,GO:0042175,GO:0042645,GO:0043226,GO:0043227,GO:0043228,GO:0043229,GO:0043231,GO:0043232,GO:0043233,GO:0044422,GO:0044424,GO:0044425,GO:0044428,GO:0044429,GO:0044432,GO:0044444,GO:0044446,GO:0044464,GO:0070013,GO:…
SL_17_t41.3	2.51501	-19.5937	5.23354	-3.74388	0.000181201	0.00193477	downregulated
SL_12_67.18	1.39869	-19.5936	5.18344	-3.78004	0.000156802	0.00172415	downregulated	nutrient reservoir activity	Cupin 1; Germin; RmlC-like cupin domain superfamily	-	-
SL_13_6.16	1.39869	-19.5936	5.18344	-3.78004	0.000156802	0.00172415	downregulated
SL_17_2.3	1.39869	-19.5936	5.18344	-3.78004	0.000156802	0.00172415	downregulated	GDSL-like Lipase/Acylhydrolase		-	-
SL_09_120.9	4.67404	-19.59	3.48958	-5.61385	1.97875e-08	7.28511e-07	downregulated	-		-	-
SL_c852_1.0	0.818871	-19.5835	5.18855	-3.77436	0.000160417	0.00175962	downregulated	SPFH domain / Band 7 family	Band 7/SPFH domain superfamily; Band 7 domain	-	-
SL_16_111.5	9.92357	-19.5764	5.22244	-3.74852	0.000177884	0.00190611	downregulated	aspartic-type endopeptidase activity	Ankyrin repeat; -; Ankyrin repeat-containing domain superfamily	-	GO:0008150,GO:0010941,GO:0016032,GO:0019048,GO:0019050,GO:0019054,GO:0033668,GO:0035821,GO:0039526,GO:0042981,GO:0043067,GO:0043069,GO:0044003,GO:0044068,GO:0044403,GO:0044419,GO:0044531,GO:0044532,GO:0048519,GO:0048523,GO:0050789,GO:0050794,GO:0051701,GO:0051704,GO:0051817,GO:0052040,GO:0052041,GO:0052150,GO:0052248,GO:0052433,GO:0052490,GO:0060548,GO:0065007
SL_22_78.1	10.6552	-19.557	3.1292	-6.24984	4.10868e-10	2.34552e-08	downregulated	-	Tetratricopeptide repeat; Tetratricopeptide-like helical domain superfamily	-	-
SL_26_98.11	2.4899	-19.5499	5.18351	-3.77156	0.000162232	0.0017751	downregulated	carbonate dehydratase activity	Alpha carbonic anhydrase domain; Alpha carbonic anhydrase domain superfamily	-	GO:0005575,GO:0005623,GO:0042597,GO:0044464
SL_13_82.3	1.24418	-19.5485	5.1841	-3.77086	0.000162684	0.00177695	downregulated	sulfotransferase activity	Sulfotransferase domain; P-loop containing nucleoside triphosphate hydrolase	-	-
SL_12_36.6	1.68406	-19.5429	5.18062	-3.7723	0.000161748	0.00177276	downregulated
SL_14_21.10	3.46036	-19.5428	5.18073	-3.77221	0.000161811	0.00177276	downregulated
SL_c2054_0.1	3.33263	-19.5262	5.1823	-3.76787	0.000164648	0.00179408	downregulated	-		-	-
SL_c961_0.45	2.0492	-19.5095	5.18077	-3.76575	0.000166051	0.00180608	downregulated	Plant transposon protein	Harbinger transposase-derived protein	-	-
SL_c2484_0.3	1.34269	-19.5067	5.18362	-3.76314	0.000167792	0.00182173	downregulated		Leucine-rich repeat; Leucine-rich repeat, typical subtype; -
SL_21_98.10	3.31353	-19.5011	5.17955	-3.76502	0.000166539	0.0018103	downregulated
SL_03_106.10	1.40544	-19.4854	5.18366	-3.75901	0.000170587	0.00184653	downregulated
SL_04_89.31	2.19823	-19.4833	5.18078	-3.76069	0.000169442	0.00183854	downregulated		IQ motif, EF-hand binding site
SL_07_98.10	2.36076	-19.4813	5.18757	-3.75538	0.000173079	0.00186902	downregulated	motor activity	Myosin head, motor domain; P-loop containing nucleoside triphosphate hydrolase	-	-
SL_13_48.16	3.74825	-19.4805	5.18175	-3.75944	0.000170295	0.00184447	downregulated		-; FNIP
SL_13_34.4	1.22056	-19.4754	5.18461	-3.75638	0.000172386	0.00186489	downregulated		FNIP
SL_07_18.2	1.24282	-19.4698	5.18495	-3.75507	0.000173295	0.00187024	downregulated	negative regulation of cell death	Parkin co-regulated protein	-	-
SL_c723_0.4	1.64114	-19.4651	5.18279	-3.75572	0.000172847	0.00186764	downregulated
SL_16_85.43	2.28303	-19.4638	5.18228	-3.75583	0.000172766	0.00186764	downregulated
SL_c1951_0.9	1.92205	-19.4611	5.18562	-3.75289	0.000174806	0.00188205	downregulated
SL_27_115.13	3.47432	-19.461	4.19271	-4.64164	3.45658e-06	6.95046e-05	downregulated	centriole elongation		-	GO:0000003,GO:0000226,GO:0000242,GO:0000278,GO:0000280,GO:0003674,GO:0005198,GO:0005488,GO:0005515,GO:0005575,GO:0005622,GO:0005623,GO:0005737,GO:0005813,GO:0005814,GO:0005815,GO:0005856,GO:0006996,GO:0007010,GO:0007017,GO:0007049,GO:0007098,GO:0007099,GO:0007140,GO:0007275,GO:0007276,GO:0008104,GO:0008150,GO:0008356,GO:0009790,GO:0009987,GO:0015630,GO:0016043,GO:0019953,GO:0022402,GO:0022412,GO:…
SL_17_19.11	0.673842	-19.457	5.19012	-3.74886	0.000177642	0.00190527	downregulated	scavenger receptor activity	Carbohydrate-binding WSC	-	GO:0005575,GO:0005623,GO:0005886,GO:0016020,GO:0031224,GO:0031225,GO:0031226,GO:0044425,GO:0044459,GO:0044464,GO:0046658,GO:0071944
SL_22_t58.22	1.61694	-19.4529	5.18412	-3.75241	0.000175146	0.00188459	downregulated
SL_13_33.10	1.72234	-19.4527	5.18293	-3.75322	0.000174579	0.00188073	downregulated		FNIP; -
SL_13_72.0	3.60547	-19.4495	5.00906	-3.88287	0.000103231	0.00124159	downregulated	major facilitator superfamily	MFS transporter superfamily	-	-
SL_08_9.25	1.29343	-19.443	5.18401	-3.75058	0.000176425	0.00189497	downregulated		FNIP
SL_22_7970	1.29343	-19.443	5.18401	-3.75058	0.000176425	0.00189497	downregulated	regulation of intraciliary retrograde transport	Dynein light chain Tctex-1 like	TCTEX1D1	GO:0001669,GO:0003674,GO:0003824,GO:0005488,GO:0005515,GO:0005575,GO:0005622,GO:0005623,GO:0005634,GO:0005737,GO:0005815,GO:0005856,GO:0005868,GO:0005875,GO:0005929,GO:0005930,GO:0006928,GO:0006996,GO:0007017,GO:0007018,GO:0008150,GO:0008157,GO:0009987,GO:0012505,GO:0015630,GO:0016020,GO:0016043,GO:0016462,GO:0016787,GO:0016817,GO:0016818,GO:0016887,GO:0017111,GO:0019898,GO:0019899,GO:0019902,GO:…
SL_01_74.7	2.15235	-19.4221	5.18092	-3.74878	0.0001777	0.00190527	downregulated	polynucleotide adenylyltransferase activity		-	GO:0000070,GO:0000278,GO:0000280,GO:0000819,GO:0003674,GO:0003824,GO:0004652,GO:0005575,GO:0005622,GO:0005623,GO:0005634,GO:0005737,GO:0005844,GO:0006139,GO:0006325,GO:0006342,GO:0006355,GO:0006378,GO:0006396,GO:0006397,GO:0006725,GO:0006807,GO:0006996,GO:0007049,GO:0007059,GO:0007080,GO:0008150,GO:0008152,GO:0008608,GO:0009889,GO:0009890,GO:0009892,GO:0009987,GO:0010467,GO:0010468,GO:0010556,GO:…
SL_14_118.7	1.95059	-19.4003	5.18529	-3.7414	0.000182996	0.00195278	downregulated		FNIP
SL_09_17292	3.51943	-19.3939	5.22294	-3.71321	0.000204646	0.00213221	downregulated	-		-	-
SL_09_22.40	2.2576	-19.377	5.18071	-3.74022	0.000183862	0.00195971	downregulated
SL_22_40.11	1.31589	-19.3744	5.18434	-3.73711	0.000186151	0.00197985	downregulated
SL_09_151.33	3.57835	-19.3673	5.18159	-3.73772	0.000185694	0.00197691	downregulated
SL_08_28.8	2.02347	-19.3626	5.18124	-3.73705	0.000186189	0.00197985	downregulated		MFS transporter superfamily
SL_13_30.2	2.13472	-19.3624	5.18294	-3.7358	0.000187119	0.00198623	downregulated
SL_c708_1.26	1.98434	-19.3578	5.18119	-3.73617	0.000186844	0.00198555	downregulated	-		-	-
SL_18_61.20	1.42309	-19.3535	5.18373	-3.73351	0.000188827	0.00200201	downregulated
SL_25_12.19	1.14568	-19.3508	5.1863	-3.73113	0.000190623	0.0020175	downregulated
SL_16_14.30	1.95553	-19.3469	5.18239	-3.73321	0.000189056	0.00200326	downregulated	-		-	-
SL_01_128.4	1.22347	-19.3425	5.18615	-3.72965	0.000191747	0.00202571	downregulated	mRNA splicing, via spliceosome		WAC	GO:0000075,GO:0000077,GO:0000323,GO:0000993,GO:0001098,GO:0001099,GO:0003008,GO:0003674,GO:0003682,GO:0005488,GO:0005515,GO:0005575,GO:0005622,GO:0005623,GO:0005634,GO:0005654,GO:0005681,GO:0005737,GO:0005764,GO:0005773,GO:0006325,GO:0006355,GO:0006464,GO:0006513,GO:0006807,GO:0006950,GO:0006974,GO:0006996,GO:0007610,GO:0007611,GO:0007612,GO:0008150,GO:0008152,GO:0009889,GO:0009891,GO:0009892,GO:…
SL_16_68.11	1.4524	-19.3422	5.1839	-3.73121	0.000190559	0.0020175	downregulated	nutrient reservoir activity	RmlC-like cupin domain superfamily; Cupin 1; Germin; -	-	-
SL_c941_17163	2.88414	-19.3395	3.73388	-5.17945	2.22536e-07	6.31519e-06	downregulated	Mitogen-activated protein	WD40 repeat; WD40-repeat-containing domain superfamily	Wdr90	-
SL_21_114.0	1.81095	-19.3376	5.18387	-3.73034	0.000191224	0.00202197	downregulated	Protein of unknown function (DUF563)		-	-
SL_02_40.6	3.16431	-19.3206	5.18248	-3.72806	0.000192961	0.0020351	downregulated		FNIP; -
SL_23_154.16	2.92176	-19.3107	4.9273	-3.91913	8.88691e-05	0.00109658	downregulated	intraciliary retrograde transport	Intraflagellar transport protein 43	IFT43	GO:0005575,GO:0005622,GO:0005623,GO:0005815,GO:0005856,GO:0005929,GO:0006810,GO:0006928,GO:0006996,GO:0007017,GO:0007018,GO:0008150,GO:0009987,GO:0010970,GO:0015630,GO:0016043,GO:0022607,GO:0030030,GO:0030031,GO:0030705,GO:0030990,GO:0030991,GO:0031503,GO:0032991,GO:0035721,GO:0035735,GO:0042073,GO:0042995,GO:0043226,GO:0043228,GO:0043229,GO:0043232,GO:0044085,GO:0044422,GO:0044424,GO:0044430,GO:…
SL_10_46.14	1.76787	-19.3066	5.19755	-3.71456	0.000203558	0.00212455	downregulated
SL_13_17.2	2.85824	-19.3013	5.22255	-3.69577	0.000219222	0.00224326	downregulated
SL_c2567_0.1	1.15014	-19.2851	5.18612	-3.7186	0.000200331	0.00210267	downregulated	-		-	-
SL_06_25.11	2.0066	-19.2835	5.1834	-3.72025	0.000199028	0.00209297	downregulated	mitochondrial fission	Dynamin, N-terminal; Dynamin, GTPase domain; P-loop containing nucleoside triphosphate hydrolase; Dynamin stalk domain; Dynamin-type guanine nucleotide-binding (G) domain; Dynamin	-	GO:0000266,GO:0003674,GO:0003824,GO:0003924,GO:0005488,GO:0005515,GO:0005575,GO:0005622,GO:0005623,GO:0005737,GO:0006996,GO:0007005,GO:0008017,GO:0008092,GO:0008150,GO:0009987,GO:0015631,GO:0016043,GO:0016462,GO:0016787,GO:0016817,GO:0016818,GO:0017111,GO:0044424,GO:0044464,GO:0048285,GO:0071840
SL_15_121.2	3.86168	-19.281	3.33672	-5.77844	7.53944e-09	3.15487e-07	downregulated
SL_08_66.27	1.69902	-19.2809	5.20188	-3.70652	0.000210123	0.00217424	downregulated		-
SL_08_65.15	1.20794	-19.275	5.2227	-3.69062	0.000223706	0.00227618	downregulated
SL_06_12.19	2.53555	-19.2726	5.18181	-3.71928	0.000199794	0.00209859	downregulated
SL_c1457_0.2	1.0863	-19.269	5.18569	-3.7158	0.000202561	0.00211904	downregulated
SL_04_20.26	1.91147	-19.2683	5.18176	-3.71849	0.000200415	0.00210267	downregulated	spectrin binding	Ankyrin repeat; -; Ankyrin repeat-containing domain superfamily	-	GO:0001508,GO:0002027,GO:0002262,GO:0002376,GO:0002520,GO:0003008,GO:0003012,GO:0003013,GO:0003015,GO:0003205,GO:0003230,GO:0003279,GO:0003283,GO:0003674,GO:0005198,GO:0005200,GO:0005488,GO:0005515,GO:0005575,GO:0005622,GO:0005623,GO:0005634,GO:0005737,GO:0005783,GO:0005829,GO:0005856,GO:0005886,GO:0005911,GO:0005938,GO:0006725,GO:0006778,GO:0006779,GO:0006807,GO:0006810,GO:0006811,GO:0006812,GO:…
SL_23_96.17	2.56004	-19.2642	5.18343	-3.7165	0.000202002	0.00211686	downregulated
SL_10_45.23	1.87033	-19.2591	5.18424	-3.71493	0.00020326	0.00212266	downregulated	sulfuric ester hydrolase activity		-	-
SL_17_96.17	1.0303	-19.2548	5.18599	-3.71285	0.000204934	0.00213399	downregulated
SL_03_18.3	1.1713	-19.2518	5.18433	-3.71347	0.00020444	0.00213129	downregulated	DDE superfamily endonuclease		-	-
SL_07_52.15	1.32919	-19.2517	5.18397	-3.7137	0.000204255	0.00213059	downregulated	-		-	-
SL_c1135_0.7	1.1244	-19.2515	5.18612	-3.71212	0.000205528	0.00213894	downregulated
SL_23_113.19	1.82983	-19.2513	5.18163	-3.7153	0.000202965	0.00212125	downregulated	-	Growth factor receptor cysteine-rich domain superfamily	-	-
SL_c3123_0.10	4.13372	-19.2513	4.78444	-4.02372	5.72852e-05	0.000764804	downregulated
SL_10_33.0	0.996087	-19.2494	5.18711	-3.71101	0.000206435	0.00214675	downregulated	spectrin binding	-; Ankyrin repeat; Fibronectin type III superfamily; Ankyrin repeat-containing domain superfamily	-	-
SL_13_56.6	1.25157	-19.246	5.18634	-3.71091	0.000206516	0.00214675	downregulated		FNIP; -
SL_c1610_0.32	3.92972	-19.2449	3.6915	-5.21329	1.85518e-07	5.40905e-06	downregulated	-		-	-
SL_04_64.11	1.7902	-19.232	5.18431	-3.70965	0.00020755	0.00215501	downregulated	regulation of response to stimulus		RIPK4	GO:0002009,GO:0005575,GO:0005622,GO:0005623,GO:0005737,GO:0006355,GO:0008150,GO:0009653,GO:0009888,GO:0009889,GO:0010468,GO:0010556,GO:0016020,GO:0019219,GO:0019222,GO:0031323,GO:0031326,GO:0032502,GO:0044093,GO:0044424,GO:0044464,GO:0048518,GO:0048729,GO:0048856,GO:0050789,GO:0050794,GO:0051090,GO:0051091,GO:0051092,GO:0051171,GO:0051252,GO:0060255,GO:0060429,GO:0065007,GO:0065009,GO:0080090,GO:…
SL_11_121.0	1.32198	-19.2216	5.18461	-3.70744	0.000209361	0.00216884	downregulated	-	Metallo-beta-lactamase; Ribonuclease Z/Hydroxyacylglutathione hydrolase-like	-	-
SL_c1991_0.2	1.81673	-19.2194	5.18612	-3.70594	0.000210611	0.00217731	downregulated
SL_11_7079	0.87667	-19.2192	5.19524	-3.69939	0.000216121	0.00221978	downregulated
SL_15_106.14	2.31663	-19.2183	5.18333	-3.7077	0.000209147	0.00216884	downregulated
SL_c557_0.4	1.3711	-19.2152	5.19656	-3.69767	0.00021759	0.00222981	downregulated	-		-	-
SL_23_84.23	2.91435	-19.2023	3.27257	-5.86764	4.42039e-09	2.03846e-07	downregulated	-		-	-
SL_c1768_0.6	2.56796	-19.1997	5.18256	-3.70467	0.000211663	0.00218517	downregulated		-; FNIP
SL_02_183.17	1.12543	-19.1912	5.18449	-3.70165	0.000214199	0.00220631	downregulated	Fungal-type cellulose-binding domain	Cellulose/chitin-binding protein, N-terminal	-	-
SL_c2536_0.1	5.50366	-19.1905	3.67405	-5.22325	1.75814e-07	5.1678e-06	downregulated
SL_30_80.20	1.57345	-19.176	5.18287	-3.69989	0.000215694	0.00221791	downregulated
SL_24_89.3	1.23022	-19.1572	5.18685	-3.69341	0.000221265	0.00225851	downregulated
SL_01_121.4	2.96363	-19.1547	5.1813	-3.6969	0.00021825	0.0022353	downregulated	-		-	-
SL_10_97.12	1.17805	-19.1506	5.18438	-3.6939	0.000220838	0.0022567	downregulated
SL_16_52.8	4.12249	-19.1489	2.94227	-6.50819	7.60592e-11	5.03635e-09	downregulated		-; Leucine-rich repeat; Leucine-rich repeat, typical subtype
SL_07_6.7	1.35956	-19.1462	5.18445	-3.69301	0.000221616	0.00226081	downregulated	3'-5'-exoribonuclease activity		-	-
SL_19_59.11	2.06174	-19.1435	5.18293	-3.69357	0.000221127	0.00225837	downregulated	somatostatin receptor binding	Sterile alpha motif domain; Ankyrin repeat; Ankyrin repeat-containing domain superfamily; -; Sterile alpha motif/pointed domain superfamily	SHANK2	GO:0000003,GO:0000165,GO:0000746,GO:0000747,GO:0000749,GO:0000750,GO:0000902,GO:0000904,GO:0001664,GO:0001750,GO:0001838,GO:0001917,GO:0001932,GO:0001934,GO:0001941,GO:0002009,GO:0003008,GO:0003674,GO:0005102,GO:0005198,GO:0005488,GO:0005515,GO:0005575,GO:0005622,GO:0005623,GO:0005737,GO:0005829,GO:0005856,GO:0005882,GO:0005883,GO:0005886,GO:0005887,GO:0005903,GO:0005929,GO:0006464,GO:0006468,GO:…
SL_18_44.28	3.12379	-19.1435	5.13193	-3.73028	0.000191269	0.00202197	downregulated	Nfx1-type zinc finger-containing protein		-	-
SL_11_6.18	2.68297	-19.1302	5.18092	-3.69243	0.000222119	0.00226466	downregulated	major facilitator superfamily	MFS transporter superfamily	-	-
SL_19_105.12	1.76105	-19.1289	5.19966	-3.67888	0.000234265	0.00235922	downregulated	alpha-(1->3)-fucosyltransferase activity	Glycosyl transferase family 10; -	-	-
SL_10_97.10	2.00459	-19.1149	5.18152	-3.68905	0.000225094	0.00228726	downregulated
SL_03_131.5	0.928761	-19.1116	5.18811	-3.68372	0.000229854	0.00232257	downregulated
SL_04_66.10	1.65508	-19.1103	5.18204	-3.6878	0.000226199	0.00229462	downregulated
SL_08_t9.9	1.16456	-19.1083	5.18616	-3.68449	0.000229165	0.0023169	downregulated
SL_15_94.11	1.16456	-19.1083	5.18616	-3.68449	0.000229165	0.0023169	downregulated
SL_04_3164	4.0419	-19.1003	3.88406	-4.91762	8.76033e-07	2.11429e-05	downregulated
SL_10_111.16	4.97626	-19.0999	2.99856	-6.3697	1.89393e-10	1.15664e-08	downregulated
SL_08_155.1	1.65845	-19.0999	5.18198	-3.68583	0.00022796	0.0023073	downregulated	CEP19-like protein	Centrosomal protein of 19kDa	-	-
SL_06_122.3	1.08967	-19.0939	5.18664	-3.68136	0.000231994	0.00234157	downregulated
SL_c1582_0.12	1.89358	-19.0879	5.18283	-3.6829	0.000230593	0.00232873	downregulated
SL_22_12.23	1.79946	-19.0749	5.18272	-3.68048	0.000232791	0.00234831	downregulated
SL_09_116.39	3.04723	-19.0749	4.80415	-3.97051	7.17203e-05	0.000919494	downregulated
SL_c1_8.4	1.6517	-19.0693	5.18218	-3.67978	0.000233433	0.00235347	downregulated	-		-	-
SL_15_60.6	1.59034	-19.0579	5.18335	-3.67676	0.000236216	0.00237622	downregulated	MORN repeat-containing protein	-; MORN motif	-	-
SL_24_42.0	0.377598	-19.0554	5.22962	-3.64375	0.000268697	0.00263122	downregulated	dynein light chain binding	Dynein heavy chain, linker	-	-
SL_c2786_0.2	1.06605	-19.0521	5.18535	-3.67422	0.000238578	0.00239465	downregulated	-		-	-
SL_15_49.23	3.07397	-19.0485	5.22274	-3.64723	0.000265082	0.00260287	downregulated	-		-	-
SL_c427_2.39	1.52957	-19.0468	5.18658	-3.67232	0.000240356	0.00240982	downregulated
SL_20_43.31	1.64557	-19.0421	5.18367	-3.67349	0.000239262	0.00240019	downregulated
SL_11_58.14	1.02692	-19.0379	5.18551	-3.67138	0.000241249	0.0024161	downregulated	The ARF-like 2 binding protein BART	BART domain	-	-
SL_03_131.39	1.54645	-19.0255	5.1827	-3.67096	0.000241641	0.00241868	downregulated
SL_c941_17162	1.42045	-19.0227	5.18506	-3.66874	0.000243747	0.00243572	downregulated	Mitogen-activated protein	WD40-repeat-containing domain superfamily	Wdr90	-
SL_27_46.15	1.0728	-19.0182	5.18495	-3.66796	0.000244491	0.0024418	downregulated
SL_08_70.10	2.78383	-19.0173	5.11594	-3.71727	0.00020139	0.00211168	downregulated
SL_10_114.9	2.33155	-19.0142	5.18275	-3.66874	0.000243746	0.00243572	downregulated	-		-	-
SL_11_142.28	0.977669	-19.0078	5.18666	-3.66474	0.000247586	0.00246455	downregulated
SL_25_77.10	0.977669	-19.0078	5.18666	-3.66474	0.000247586	0.00246455	downregulated	major facilitator superfamily	MFS transporter superfamily	-	-
SL_01_88.17	1.95371	-19.0054	5.18306	-3.66684	0.000245571	0.00245053	downregulated	-		-	-
SL_30_48.14	3.45874	-18.9992	3.12006	-6.08938	1.13351e-09	5.85442e-08	downregulated
SL_24_79.7	3.3528	-18.9972	3.666	-5.182	2.19516e-07	6.24913e-06	downregulated
SL_16_89.13	1.06942	-18.9928	5.18513	-3.66293	0.000249351	0.00248075	downregulated	structural constituent of cuticle		-	-
SL_16_52.1	1.94448	-18.9887	5.19327	-3.6564	0.000255782	0.0025308	downregulated
SL_05_51.44	3.80895	-18.97	4.64796	-4.08136	4.47737e-05	0.000627761	downregulated	regulation of response to stimulus	Leucine-rich repeat; -; Leucine-rich repeat, typical subtype	-	-
SL_25_92.12	3.14249	-18.966	5.22312	-3.63117	0.00028214	0.00272886	downregulated
SL_11_148.0	2.60788	-18.9623	5.18151	-3.6596	0.000252606	0.00250623	downregulated
SL_22_101.30	1.42572	-18.9376	5.18504	-3.65234	0.000259857	0.00256411	downregulated	axoneme assembly	-; Leucine-rich repeat	-	-
SL_c213_3.20	1.44723	-18.9375	5.18435	-3.65282	0.000259371	0.00256071	downregulated
SL_07_123.20	1.66382	-18.919	4.14401	-4.5654	4.98539e-06	9.4964e-05	downregulated	GTPase activator activity	CRAL-TRIO lipid binding domain superfamily; CRAL-TRIO lipid binding domain	-	GO:0005575,GO:0005622,GO:0005623,GO:0005737,GO:0008150,GO:0043087,GO:0044424,GO:0044464,GO:0050790,GO:0051336,GO:0065007,GO:0065009
SL_04_41.1	0.84911	-18.9171	5.20011	-3.63783	0.000274943	0.00268077	downregulated	TeTratriCopeptide repeat	Tetratricopeptide repeat 2; Tetratricopeptide-like helical domain superfamily; Tetratricopeptide repeat	TTC6	-
SL_11_156.27	1.02355	-18.9136	5.18564	-3.6473	0.000265009	0.00260287	downregulated
SL_17_97.10	1.36363	-18.913	5.22275	-3.62128	0.000293153	0.00280983	downregulated	protein N-acetylglucosaminyltransferase activity		-	-
SL_11_52.20	0.928416	-18.9091	5.18843	-3.64447	0.000267943	0.00262526	downregulated
SL_05_70.43	6.09632	-18.909	3.26059	-5.79924	6.66145e-09	2.86712e-07	downregulated		EF-hand domain; EF-hand domain pair
SL_11_11010	6.80023	-18.9049	2.89476	-6.53071	6.54588e-11	4.41529e-09	downregulated		Helix-loop-helix DNA-binding domain superfamily
SL_07_15.2	3.53211	-18.9045	4.33582	-4.36008	1.30017e-05	0.000220273	downregulated	Nucleotide-diphospho-sugar transferase	Nucleotide-diphospho-sugar transferase; Nucleotide-diphospho-sugar transferases	-	-
SL_11_110.13	0.904793	-18.8851	5.18697	-3.64086	0.000271727	0.00265657	downregulated
SL_09_29.6	2.02224	-18.881	5.18363	-3.64243	0.000270077	0.00264188	downregulated
SL_10_107.10	1.31632	-18.8805	5.19689	-3.63303	0.000280109	0.00271357	downregulated
SL_11_142.27	2.04971	-18.8798	5.18752	-3.63947	0.000273197	0.00266927	downregulated
SL_07_41.20	2.87633	-18.8767	3.39272	-5.56388	2.63836e-08	9.46302e-07	downregulated	dynein light chain binding	Dynein heavy chain, AAA 5 extension domain; -; P-loop containing nucleoside triphosphate hydrolase	-	-
SL_12_9227	1.6923	-18.8731	5.18583	-3.63936	0.000273321	0.00266927	downregulated
SL_24_8827	6.93307	-18.8673	2.94893	-6.398	1.57424e-10	9.77924e-09	downregulated	helicase activity		-	-
SL_c557_1.10	1.38356	-18.8661	5.22281	-3.61226	0.000303539	0.0028925	downregulated
SL_21_7.0	1.74126	-18.8641	5.18485	-3.63831	0.00027443	0.00267722	downregulated
SL_c941_17164	1.21155	-18.8639	5.18636	-3.63721	0.000275605	0.00268578	downregulated	Mitogen-activated protein	WD40 repeat; WD40-repeat-containing domain superfamily; -	Wdr90	-
SL_c997_0.6	4.91502	-18.8541	4.1889	-4.50098	6.76425e-06	0.000124013	downregulated	sphingolipid transporter activity	Major facilitator superfamily; MFS transporter superfamily; Major facilitator superfamily domain	-	-
SL_c1899_0.9	5.47783	-18.8469	3.23891	-5.81889	5.92403e-09	2.60557e-07	downregulated
SL_09_41.1	1.99781	-18.8419	5.18347	-3.635	0.000277985	0.00270314	downregulated		FNIP; -
SL_11_60.7	0.872759	-18.8341	5.18959	-3.62921	0.00028429	0.00274525	downregulated	Belongs to the AAA ATPase family		-	-
SL_13_54.26	1.48816	-18.8336	5.18559	-3.63192	0.000281322	0.00272386	downregulated	fatty acid biosynthetic process		-	-
SL_21_49.10	0.858915	-18.8291	5.1867	-3.63027	0.000283123	0.00273691	downregulated
SL_c3134_0.0	1.71937	-18.8229	5.18716	-3.62874	0.000284806	0.00274877	downregulated	protein xylosyltransferase activity	Cellulose/chitin-binding protein, N-terminal	-	-
SL_08_t9.10	0.84879	-18.8146	5.18809	-3.6265	0.000287285	0.00276531	downregulated
SL_24_126.3	0.84879	-18.8146	5.18809	-3.6265	0.000287285	0.00276531	downregulated	spectrin binding	Ankyrin repeat; -; Ankyrin repeat-containing domain superfamily	-	-
SL_25_24.4	1.77183	-18.8145	5.18796	-3.62657	0.000287212	0.00276531	downregulated		FNIP; -
SL_31_46.9	1.12411	-18.8085	5.18766	-3.62562	0.000288266	0.00277328	downregulated
SL_13_33.1	3.8676	-18.8019	3.23556	-5.81101	6.20957e-09	2.71136e-07	downregulated		FNIP; -
SL_c525_1.11	0.974294	-18.8001	5.18652	-3.62481	0.000289179	0.00278058	downregulated	Parallel beta-helix repeats		-	-
SL_02_171.0	1.23339	-18.7987	5.22281	-3.59936	0.000319005	0.00302712	downregulated		Signal transduction response regulator, receiver domain; CheY-like superfamily
SL_02_167.1	2.88376	-18.7984	5.02599	-3.74024	0.000183845	0.00195971	downregulated	regulation of response to stimulus	Leucine-rich repeat; -; Leucine-rich repeat, typical subtype	-	-
SL_26_3.1	1.14905	-18.7966	5.18714	-3.62369	0.000290433	0.00278967	downregulated
SL_c177_3.9	1.28897	-18.7915	5.22281	-3.59796	0.00032072	0.0030402	downregulated
SL_12_54.17	1.50707	-18.7857	5.18504	-3.62305	0.000291153	0.0027951	downregulated	nutrient reservoir activity	Cupin 1; RmlC-like cupin domain superfamily	-	-
SL_11_119.26	0.809662	-18.7776	5.18772	-3.61962	0.000295037	0.00282638	downregulated
SL_08_t9.8	0.796163	-18.7658	5.18867	-3.6167	0.000298387	0.00285243	downregulated
SL_16_102.0	0.799537	-18.7559	5.18806	-3.6152	0.000300115	0.0028644	downregulated
SL_c2014_0.16	1.62107	-18.7405	5.1837	-3.61527	0.000300029	0.0028644	downregulated		Dynein heavy chain, hydrolytic ATP-binding dynein motor region; P-loop containing nucleoside triphosphate hydrolase
SL_21_67.8	1.57693	-18.7266	4.14832	-4.51426	6.35391e-06	0.000117084	downregulated
SL_28_97.12	2.21885	-18.7169	4.64749	-4.02731	5.64196e-05	0.000755592	downregulated
SL_12_116.15	0.475742	-18.7116	5.21117	-3.59067	0.000329826	0.00311508	downregulated
SL_06_98.3	0.729575	-18.7019	5.19177	-3.60221	0.00031552	0.00299561	downregulated	-		-	-
SL_28_10.49	3.35097	-18.6991	5.22368	-3.57969	0.000344006	0.00323377	downregulated
SL_17_52.7	2.92826	-18.6989	5.15122	-3.62999	0.000283433	0.00273844	downregulated	Flagellar C1a complex subunit C1a-32	Flagellar C1a complex subunit C1a-32	CCDC189	-
SL_11_132.38	1.28073	-18.6974	5.18533	-3.60583	0.000311151	0.00295725	downregulated	spectrin binding	Ankyrin repeat; -; Ankyrin repeat-containing domain superfamily; Zinc finger, RING-type	-	-
SL_19_103.16	1.23406	-18.6933	5.18398	-3.60598	0.000310976	0.00295714	downregulated
SL_07_18.19	3.34462	-18.6909	3.68827	-5.06766	4.02742e-07	1.07064e-05	downregulated		IQ motif, EF-hand binding site
SL_09_109.52	4.31581	-18.6621	3.34791	-5.57424	2.48618e-08	8.97058e-07	downregulated
SL_21_t86.28	0.802912	-18.6583	5.18773	-3.59662	0.000322384	0.00305437	downregulated
SL_27_23.6	1.19155	-18.6451	5.18482	-3.59609	0.000323039	0.00305897	downregulated	oxidoreductase activity		ZDS	GO:0003674,GO:0003824,GO:0005575,GO:0005622,GO:0005623,GO:0005737,GO:0006629,GO:0006720,GO:0006721,GO:0008150,GO:0008152,GO:0008299,GO:0008610,GO:0009058,GO:0009507,GO:0009509,GO:0009526,GO:0009536,GO:0009941,GO:0009987,GO:0016108,GO:0016109,GO:0016114,GO:0016116,GO:0016117,GO:0016119,GO:0016120,GO:0016491,GO:0016627,GO:0016635,GO:0031967,GO:0031975,GO:0042214,GO:0042440,GO:0043226,GO:0043227,GO:…
SL_29_45.13	5.73801	-18.6444	3.2644	-5.71144	1.12026e-08	4.39282e-07	downregulated	PFAM Acetyltransferase (GNAT) family	-; Acyl-CoA N-acyltransferase; GNAT domain	-	-
SL_31_35.13	1.1848	-18.626	5.18443	-3.59267	0.000327301	0.00309447	downregulated	spectrin binding	Ankyrin repeat; -; Ankyrin repeat-containing domain superfamily	ASB7	GO:0005575,GO:0005622,GO:0005623,GO:0005737,GO:0005829,GO:0006464,GO:0006807,GO:0008150,GO:0008152,GO:0009987,GO:0019538,GO:0036211,GO:0043170,GO:0043412,GO:0043687,GO:0044237,GO:0044238,GO:0044260,GO:0044267,GO:0044424,GO:0044444,GO:0044464,GO:0071704,GO:1901564
SL_03_35.1	4.57169	-18.6163	3.98596	-4.67048	3.005e-06	6.13801e-05	downregulated
SL_09_21.34	1.14338	-18.5725	5.18777	-3.58006	0.000343514	0.00323254	downregulated
SL_06_11.36	0.690908	-18.5675	5.19036	-3.57731	0.000347152	0.00325491	downregulated
SL_16_68.17	0.690908	-18.5675	5.19036	-3.57731	0.000347152	0.00325491	downregulated	nutrient reservoir activity	Cupin 1; RmlC-like cupin domain superfamily	-	-
SL_29_8.23	1.12181	-18.5673	5.18808	-3.57884	0.000345123	0.00324093	downregulated
SL_21_125.16	0.869039	-18.5666	5.18819	-3.57862	0.000345411	0.00324195	downregulated
SL_28_105.22	1.42448	-18.5564	5.18994	-3.57546	0.000349613	0.00327459	downregulated	-	Transposase, Tc1-like	-	-
SL_c2646_0.9	4.59868	-18.5504	3.3314	-5.56835	2.57164e-08	9.24205e-07	downregulated
SL_03_131.9	0.879164	-18.5384	5.19171	-3.57077	0.00035594	0.00333039	downregulated
SL_c4182_0.0	2.11688	-18.5336	5.22411	-3.54771	0.000388594	0.00358216	downregulated	nutrient reservoir activity	Cupin 1; RmlC-like cupin domain superfamily; Germin	-	-
SL_08_53.1	2.46656	-18.5241	4.0205	-4.6074	4.07733e-06	8.01151e-05	downregulated	-		-	-
SL_c3690_0.1	0.866747	-18.5154	5.19179	-3.56629	0.000362077	0.00338082	downregulated	epithelial cilium movement involved in determination of left/right asymmetry		CCDC40	GO:0000226,GO:0001578,GO:0001655,GO:0001822,GO:0001889,GO:0001947,GO:0002009,GO:0003007,GO:0003143,GO:0003146,GO:0003341,GO:0003351,GO:0003352,GO:0003356,GO:0005575,GO:0005622,GO:0005623,GO:0005737,GO:0005856,GO:0005929,GO:0005930,GO:0006928,GO:0006996,GO:0007010,GO:0007017,GO:0007018,GO:0007275,GO:0007368,GO:0007389,GO:0007507,GO:0008104,GO:0008150,GO:0009653,GO:0009790,GO:0009799,GO:0009855,GO:…
SL_21_91.11	1.40419	-18.5134	5.20343	-3.55792	0.000373804	0.00346348	downregulated	epithelial cilium movement involved in determination of left/right asymmetry		CCDC40	GO:0000226,GO:0001578,GO:0001655,GO:0001822,GO:0001889,GO:0001947,GO:0002009,GO:0003007,GO:0003143,GO:0003146,GO:0003341,GO:0003351,GO:0003352,GO:0003356,GO:0005575,GO:0005622,GO:0005623,GO:0005737,GO:0005856,GO:0005929,GO:0005930,GO:0006928,GO:0006996,GO:0007010,GO:0007017,GO:0007018,GO:0007275,GO:0007368,GO:0007389,GO:0007507,GO:0008104,GO:0008150,GO:0009653,GO:0009790,GO:0009799,GO:0009855,GO:…
SL_06_38.13	2.4994	-18.5092	3.86713	-4.78629	1.69892e-06	3.77753e-05	downregulated	ATPase activity, coupled to transmembrane movement of substances	ABC transporter-like, ATP-binding domain; P-loop containing nucleoside triphosphate hydrolase	-	-
SL_27_50.18	0.84038	-18.5056	5.1927	-3.56378	0.000365558	0.00340804	downregulated	-		-	-
SL_25_82.27	6.11095	-18.5004	4.29044	-4.31199	1.6179e-05	0.000264677	downregulated	trimethyllysine dioxygenase activity	TauD/TfdA-like domain; -	-	-
SL_22_55.6	1.29652	-18.4925	5.18896	-3.56383	0.000365489	0.00340804	downregulated	-		-	GO:0000003,GO:0003006,GO:0003674,GO:0005488,GO:0005515,GO:0005575,GO:0005623,GO:0005886,GO:0005887,GO:0007275,GO:0008150,GO:0009553,GO:0009555,GO:0009790,GO:0009791,GO:0009793,GO:0010154,GO:0016020,GO:0016021,GO:0022414,GO:0031224,GO:0031226,GO:0032501,GO:0032502,GO:0042802,GO:0044425,GO:0044459,GO:0044464,GO:0048229,GO:0048316,GO:0048608,GO:0048731,GO:0048856,GO:0061458,GO:0071944
SL_14_t90.13	0.697657	-18.4894	5.18929	-3.563	0.000366644	0.00341013	downregulated
SL_15_106.6	0.697657	-18.4894	5.18929	-3.563	0.000366644	0.00341013	downregulated
SL_04_97.0	0.816412	-18.4858	5.18898	-3.56251	0.000367323	0.00341393	downregulated
SL_c573_t1.1	0.798222	-18.4788	5.19294	-3.55844	0.000373063	0.00345936	downregulated
SL_08_24.0	1.87119	-18.47	5.22376	-3.53577	0.000406585	0.00373088	downregulated	-		-	-
SL_04_49.15	0.757034	-18.4645	5.18903	-3.55837	0.000373167	0.00345936	downregulated
SL_05_74.49	1.7727	-18.4619	3.93285	-4.69428	2.67549e-06	5.54006e-05	downregulated
SL_15_82.15	1.32084	-18.4383	5.18767	-3.55426	0.000379048	0.00350668	downregulated		PX domain superfamily
SL_c1512_0.13	1.19307	-18.4349	5.18702	-3.55405	0.000379343	0.00350761	downregulated	transmembrane transport	MFS transporter superfamily	-	-
SL_c2790_0.7	1.08292	-18.4277	5.18559	-3.55363	0.000379952	0.00351145	downregulated	symporter activity		-	-
SL_27_113.21	1.24684	-18.3807	5.18895	-3.54229	0.000396677	0.00364737	downregulated
SL_c666_1.24	1.78407	-18.3335	5.22367	-3.50969	0.000448627	0.00405897	downregulated
SL_05_104.31	2.33632	-18.3221	3.46712	-5.28454	1.26023e-07	3.86778e-06	downregulated
SL_27_25.43	1.73923	-18.3151	5.18664	-3.5312	0.000413674	0.00379208	downregulated
SL_23_20.71	0.826536	-18.2994	5.19474	-3.52268	0.000427208	0.0039023	downregulated		Protein C10
SL_04_82.3	1.16255	-18.2601	5.19347	-3.51597	0.000438145	0.00398609	downregulated	retinol dehydrogenase activity	NAD(P)-binding domain superfamily; Short-chain dehydrogenase/reductase SDR	RDH5	GO:0001523,GO:0002138,GO:0003008,GO:0003674,GO:0003824,GO:0004022,GO:0004745,GO:0005575,GO:0005622,GO:0005623,GO:0005634,GO:0005730,GO:0005737,GO:0005783,GO:0005788,GO:0005789,GO:0005829,GO:0006066,GO:0006082,GO:0006091,GO:0006629,GO:0006694,GO:0006702,GO:0006706,GO:0006710,GO:0006720,GO:0006721,GO:0007600,GO:0007601,GO:0008150,GO:0008152,GO:0008202,GO:0008207,GO:0008209,GO:0008299,GO:0008610,GO:…
SL_11_17.7	3.27425	-18.2552	3.29755	-5.536	3.09451e-08	1.09706e-06	downregulated
SL_c458_12046	1.12218	-18.2526	5.18826	-3.51806	0.000434721	0.00396491	downregulated	transmembrane transport	Major facilitator superfamily; MFS transporter superfamily	-	-
SL_09_99.12	0.822246	-18.2491	5.1886	-3.51715	0.000436214	0.00397451	downregulated
SL_10_t34.22	0.592402	-18.2354	5.19135	-3.51265	0.000443667	0.00402417	downregulated
SL_12_107.19	0.592402	-18.2354	5.19135	-3.51265	0.000443667	0.00402417	downregulated	-		-	-
SL_c3221_0.3	2.05987	-18.235	5.18862	-3.51442	0.000440711	0.00400338	downregulated
SL_c2877_0.5	2.07264	-18.2265	5.22387	-3.48907	0.000484702	0.0043376	downregulated
SL_31_42.2	0.981044	-18.2141	5.18757	-3.51111	0.000446235	0.00404138	downregulated	major facilitator superfamily		-	-
SL_07_52.17	1.13358	-18.1813	5.19015	-3.50303	0.000459994	0.00415143	downregulated
SL_01_146.20	2.90128	-18.1574	4.17839	-4.34556	1.38922e-05	0.000233175	downregulated
SL_10_t127.0	0.587365	-18.1537	5.19941	-3.4915	0.000480321	0.00431335	downregulated
SL_26_t89.2	1.23057	-18.153	5.19279	-3.49581	0.000472633	0.00425276	downregulated
SL_c365_1.13	4.72703	-18.1434	4.18555	-4.33478	1.45907e-05	0.000243093	downregulated	procollagen-proline 4-dioxygenase activity		-	-
SL_03_69.9	0.651779	-18.1374	5.19188	-3.49342	0.000476883	0.0042846	downregulated	ATPase activity, coupled to transmembrane movement of substances	P-loop containing nucleoside triphosphate hydrolase	-	-
SL_12_56.44	0.651779	-18.1374	5.19188	-3.49342	0.000476883	0.0042846	downregulated	nutrient reservoir activity	-; Germin; Cupin 1; RmlC-like cupin domain superfamily	-	-
SL_29_45.39	0.711157	-18.1224	5.19307	-3.48973	0.000483506	0.00433303	downregulated	ADP binding		-	-
SL_03_142.12	0.539775	-18.1215	5.19316	-3.48949	0.000483951	0.00433303	downregulated
SL_31_37.8	0.539775	-18.1215	5.19316	-3.48949	0.000483951	0.00433303	downregulated	Ankyrin repeat and SOCS box	Ankyrin repeat; -; Ankyrin repeat-containing domain superfamily	ASB3	GO:0000151,GO:0003674,GO:0003824,GO:0004842,GO:0005488,GO:0005515,GO:0005575,GO:0005622,GO:0005623,GO:0005634,GO:0005737,GO:0005829,GO:0006464,GO:0006807,GO:0008150,GO:0008152,GO:0009987,GO:0016567,GO:0016740,GO:0019538,GO:0019787,GO:0019899,GO:0031625,GO:0032446,GO:0032991,GO:0036211,GO:0043170,GO:0043226,GO:0043227,GO:0043229,GO:0043231,GO:0043412,GO:0043687,GO:0044237,GO:0044238,GO:0044260,GO:…
SL_10_47.32	1.81691	-18.1084	5.18891	-3.48983	0.000483331	0.00433303	downregulated	calcium ion binding		-	-
SL_05_88.0	0.938271	-18.088	5.19212	-3.48374	0.000494456	0.00441669	downregulated	macromolecule glycosylation		-	-
SL_c656_1.16	0.483256	-18.0756	5.19781	-3.47755	0.000506028	0.00450171	downregulated	DDE superfamily endonuclease	Harbinger transposase-derived nuclease domain	-	-
SL_09_48.4	0.795327	-18.0658	5.19556	-3.47717	0.000506739	0.00450387	downregulated
SL_08_27.24	3.27556	-18.0502	3.82039	-4.7247	2.3046e-06	4.9032e-05	downregulated
SL_27_68.15	0.689159	-18.0288	5.19687	-3.46915	0.000522098	0.00462192	downregulated
SL_21_118.4	1.05392	-18.0194	5.19876	-3.46609	0.000528089	0.00466354	downregulated
SL_23_9.18	0.658529	-17.9576	5.1958	-3.45618	0.000547894	0.00481491	downregulated
SL_c1385_t0.39	1.12539	-17.9366	5.1892	-3.45653	0.000547185	0.00481102	downregulated
SL_c1685_0.9	0.957167	-17.9197	5.19728	-3.44791	0.000564941	0.00495269	downregulated
SL_25_t9.0	0.829911	-17.8828	5.1992	-3.43954	0.000582713	0.00509366	downregulated
SL_17_104.20	0.602527	-17.8826	5.19624	-3.44145	0.000578615	0.00506029	downregulated
SL_07_58.28	0.931791	-17.8818	5.19003	-3.44542	0.000570178	0.00499375	downregulated
SL_11_120.3	0.931791	-17.8818	5.19003	-3.44542	0.000570178	0.00499375	downregulated	-	Ribonuclease Z/Hydroxyacylglutathione hydrolase-like; Metallo-beta-lactamase	-	-
SL_c1712_0.7	1.59938	-17.8809	5.21749	-3.4271	0.000610068	0.00528931	downregulated
SL_05_14.13	0.546524	-17.8293	5.19689	-3.43077	0.000601872	0.00523331	downregulated	positive regulation of ATP-dependent microtubule motor activity, plus-end-directed	Dynein light chain, type 1/2; Dynein light chain superfamily	-	-
SL_c99_2.6	0.546524	-17.8293	5.19689	-3.43077	0.000601872	0.00523331	downregulated	-		-	-
SL_15_94.10	1.5413	-17.7777	5.22459	-3.40269	0.000667268	0.00571894	downregulated
SL_17_23.16	0.661904	-17.7746	5.20028	-3.418	0.000630823	0.00545356	downregulated
SL_30_80.5	1.43753	-17.7276	5.19437	-3.41284	0.000642888	0.00554134	downregulated
SL_c1957_0.7	0.490522	-17.727	5.1977	-3.41055	0.000648317	0.00557282	downregulated
SL_12_8.41	2.73576	-17.6126	5.22425	-3.37132	0.000748089	0.00634297	downregulated
SL_20_9114	1.02348	-17.5926	5.19625	-3.38563	0.000710144	0.00606103	downregulated
SL_22_60.10	0.695733	-17.584	5.1951	-3.38473	0.000712492	0.00607534	downregulated
SL_21_130.15	2.04572	-17.5758	5.19729	-3.38172	0.000720326	0.00612769	downregulated	regulation of response to stimulus		-	-
SL_09_62.7	0.325374	-17.5573	5.21083	-3.36939	0.000753357	0.00637567	downregulated
SL_04_144.10	1.40143	-17.5465	5.22561	-3.35779	0.000785671	0.00659665	downregulated	nitrile biosynthetic process	-; Kelch repeat type 1; Kelch-type beta propeller	-	-
SL_04_t133.46	0.839756	-17.532	5.20291	-3.36965	0.000752649	0.00637266	downregulated
SL_07_105.16	0.981125	-17.5155	5.2006	-3.36798	0.000757216	0.00639635	downregulated	Kazal type serine protease inhibitors	Protease inhibitor I35 (TIMP); Tissue inhibitor of metalloproteinases-like, OB-fold	-	-
SL_26_19.25	0.737206	-17.4966	5.20141	-3.36382	0.000768729	0.0064717	downregulated	-		-	-
SL_14_10.14	1.83077	-17.4282	5.22615	-3.3348	0.000853604	0.00707825	downregulated
SL_20_34.22	1.97746	-17.3456	5.22387	-3.32045	0.000898729	0.00741503	downregulated
SL_01_76.11	1.13724	-17.3372	5.26772	-3.29122	0.00099753	0.00813367	downregulated
SL_10_97.11	0.553274	-17.3037	5.21089	-3.32068	0.000897971	0.00741503	downregulated
SL_c3821_10841	3.09418	-17.2832	3.75216	-4.6062	4.10103e-06	8.04933e-05	downregulated
SL_03_110.22	2.87331	-17.2705	3.50278	-4.9305	8.20205e-07	2.00222e-05	downregulated	phospholipid-translocating ATPase activity		-	-
SL_05_65.38	0.497272	-17.2378	5.21159	-3.30759	0.000941022	0.00771818	downregulated
SL_07_105.15	0.497272	-17.2378	5.21159	-3.30759	0.000941022	0.00771818	downregulated	-	Protease inhibitor I35 (TIMP); Tissue inhibitor of metalloproteinases-like, OB-fold	-	-
SL_08_49.14	0.441269	-17.2069	5.21208	-3.30135	0.000962211	0.00787767	downregulated
SL_14_109.21	2.99851	-17.1029	4.26937	-4.00595	6.1768e-05	0.000809116	downregulated		-
SL_01_66.11	1.89217	-17.045	3.77477	-4.51551	6.31652e-06	0.000116514	downregulated
SL_29_54.3	0.643714	-16.9925	5.2131	-3.25958	0.00111579	0.00902061	downregulated	OTU-like cysteine protease	OTU domain; Papain-like cysteine peptidase superfamily	-	-
SL_23_119.20	1.11888	-16.9411	5.23062	-3.23883	0.00120021	0.0096385	downregulated
SL_30_64.5	2.4431	-16.9202	4.56577	-3.70588	0.000210661	0.00217731	downregulated		FNIP
SL_09_70.29	1.02867	-16.8975	5.20999	-3.24329	0.00118158	0.00949729	downregulated
SL_19_85.19	0.388642	-16.8946	5.23927	-3.22461	0.00126146	0.0100945	downregulated
SL_23_41.1	0.696677	-16.7703	5.22313	-3.21078	0.00132377	0.0105232	downregulated
SL_c236_2.9	3.53158	-16.7034	4.44224	-3.76014	0.000169816	0.00184038	downregulated	-	EF-hand domain; EF-hand domain pair	-	-
SL_15_113.10	1.40889	-16.5561	4.52664	-3.65747	0.000254714	0.00252162	downregulated
SL_30_8.9	0.548928	-16.5083	5.22957	-3.15671	0.00159558	0.0124004	downregulated
SL_c3430_0.1	0.565519	-16.4662	5.22762	-3.14984	0.00163358	0.0126547	downregulated	5'-3' exodeoxyribonuclease activity		-	-
SL_17_57.15	2.30105	-16.1167	4.14748	-3.8859	0.000101952	0.0012303	downregulated
SL_c1431_0.2	0.532332	-15.9171	5.22965	-3.04363	0.00233739	0.0170444	downregulated	negative regulation of gluconeogenesis	F-box-like domain superfamily; WD40 repeat; -; WD40-repeat-containing domain superfamily	-	-
SL_24_126.2	1.44734	-15.8798	5.23371	-3.03415	0.00241214	0.0175118	downregulated	spectrin binding	-; Ankyrin repeat; Ankyrin repeat-containing domain superfamily	-	-
SL_c3821_10840	3.60427	-15.6601	4.3064	-3.63648	0.000276394	0.00269184	downregulated
SL_04_84.0	0.592598	-15.6229	5.22961	-2.98739	0.00281368	0.0201358	downregulated	MFS_1 like family		-	-
SL_c656_1.18	0.492926	-15.2061	5.23359	-2.90548	0.0036669	0.025252	downregulated
SL_c669_1.21	2.7789	-14.6216	4.85463	-3.01189	0.00259628	0.0187058	downregulated	Leucine rich repeat N-terminal domain	Leucine-rich repeat; Leucine-rich repeat, typical subtype; -	FLRT1	GO:0000902,GO:0001932,GO:0001933,GO:0003674,GO:0004857,GO:0004860,GO:0005102,GO:0005104,GO:0005488,GO:0005515,GO:0005575,GO:0005576,GO:0005615,GO:0005622,GO:0005623,GO:0005737,GO:0005886,GO:0005887,GO:0005911,GO:0006469,GO:0007154,GO:0007165,GO:0007166,GO:0007167,GO:0007169,GO:0007275,GO:0007399,GO:0008150,GO:0008543,GO:0009653,GO:0009719,GO:0009892,GO:0009966,GO:0009968,GO:0009987,GO:0010033,GO:…
SL_28_41.28	1.4005	-14.5554	5.20823	-2.79469	0.00519491	0.0338653	downregulated	-		-	-
SL_21_47.14	0.783044	-14.2395	5.24522	-2.71476	0.00663236	0.0412855	downregulated
SL_c2403_0.3	0.541387	-13.9169	5.26772	-2.64193	0.00824352	0.0491161	downregulated		Ankyrin repeat-containing domain superfamily
SL_c3287_0.0	14.2065	-10.1531	2.63902	-3.8473	0.000119428	0.00138926	downregulated
SL_21_97.5	12.1705	-10.1278	2.7407	-3.69532	0.000219607	0.00224538	downregulated
SL_07_73.2	4.92816	-9.90424	3.354	-2.95296	0.0031474	0.022044	downregulated
SL_25_88.12	51.2772	-9.33352	3.17076	-2.94362	0.00324394	0.0226937	downregulated	oxidoreductase activity, acting on NAD(P)H, oxygen as acceptor	Ferric reductase transmembrane component-like domain	AIM14	GO:0000322,GO:0000323,GO:0000324,GO:0000329,GO:0003674,GO:0003824,GO:0005575,GO:0005622,GO:0005623,GO:0005737,GO:0005773,GO:0005774,GO:0005783,GO:0006873,GO:0006875,GO:0006915,GO:0008150,GO:0008152,GO:0008219,GO:0009987,GO:0012501,GO:0012505,GO:0016020,GO:0016021,GO:0016175,GO:0016491,GO:0016651,GO:0016722,GO:0019725,GO:0030003,GO:0031090,GO:0031224,GO:0032956,GO:0032970,GO:0033043,GO:0042592,GO:…
SL_15_99.12	5.29457	-9.2795	2.87945	-3.22267	0.00127004	0.0101541	downregulated	Catalyzes the oxidation of 5,10- methylenetetrahydrofolate to 5,10-methenyltetrahydrofolate and then the hydrolysis of 5,10-methenyltetrahydrofolate to 10- formyltetrahydrofolate	Tetrahydrofolate dehydrogenase/cyclohydrolase; Tetrahydrofolate dehydrogenase/cyclohydrolase, NAD(P)-binding domain; NAD(P)-binding domain superfamily; Aminoacid dehydrogenase-like, N-terminal domain superfamily; Tetrahydrofolate dehydrogenase/cyclohydrolase, catalytic domain	folD	-
SL_03_9019	54.8769	-9.15647	1.5346	-5.96669	2.42108e-09	1.17967e-07	downregulated	-		-	-
SL_31_62.10	25.6788	-8.76125	1.92982	-4.53992	5.62749e-06	0.000105259	downregulated	cilium movement involved in cell motility	Cilia- and flagella-associated protein 54	C12orf55	GO:0000003,GO:0001539,GO:0003341,GO:0005575,GO:0005622,GO:0005623,GO:0005737,GO:0005856,GO:0005929,GO:0005930,GO:0006928,GO:0006996,GO:0007017,GO:0007018,GO:0007276,GO:0007283,GO:0008150,GO:0009987,GO:0016043,GO:0019953,GO:0022414,GO:0022607,GO:0030030,GO:0030031,GO:0032501,GO:0032504,GO:0032838,GO:0040011,GO:0042995,GO:0043226,GO:0043228,GO:0043229,GO:0043232,GO:0044085,GO:0044422,GO:0044424,GO:…
SL_15_68.12	21.1522	-8.70876	2.17822	-3.99811	6.38509e-05	0.00083278	downregulated	protein xylosyltransferase activity		-	-
SL_22_16.7	38.1957	-8.66279	2.10303	-4.11919	3.80204e-05	0.000546774	downregulated		IQ motif, EF-hand binding site
SL_c2058_0.1	19.7543	-8.58256	2.34503	-3.6599	0.000252317	0.00250474	downregulated	3'-UTR-mediated mRNA destabilization		-	GO:0003674,GO:0005488,GO:0005515,GO:0005575,GO:0005622,GO:0005623,GO:0005737,GO:0005938,GO:0044424,GO:0044444,GO:0044464,GO:0071944,GO:0099568
SL_24_3940	21.6397	-8.56131	2.30178	-3.71942	0.000199678	0.00209859	downregulated
SL_16_20.7	23.2576	-8.55762	2.19793	-3.89349	9.88135e-05	0.00120125	downregulated	-	Spondin, N-terminal	-	-
SL_21_16176	13.5695	-8.49542	2.87153	-2.9585	0.00309136	0.0217781	downregulated	-	WD40-repeat-containing domain superfamily; WD40 repeat	-	-
SL_20_71.0	12.5574	-8.40142	2.43858	-3.44522	0.000570604	0.00499418	downregulated	-		-	-
SL_c443_1.13	25.5291	-8.31535	1.54254	-5.3907	7.01833e-08	2.29422e-06	downregulated	-	-; Leucine-rich repeat	-	-
SL_06_82.16	16.5489	-8.22185	2.19593	-3.74413	0.000181022	0.001934	downregulated	negative regulation of cell proliferation		DLEC1	GO:0005575,GO:0005622,GO:0005623,GO:0005737,GO:0005829,GO:0008150,GO:0008285,GO:0042127,GO:0044424,GO:0044444,GO:0044464,GO:0048519,GO:0048523,GO:0050789,GO:0050794,GO:0065007
SL_c3923_10983	7.69717	-8.1465	2.48344	-3.28033	0.00103685	0.00843523	downregulated
SL_27_70.3	18.5311	-8.07287	2.35863	-3.4227	0.000620022	0.00536788	downregulated	microtubule motor activity	Kinesin motor domain; P-loop containing nucleoside triphosphate hydrolase	-	-
SL_05_38.19	15.7035	-8.0711	2.67767	-3.01422	0.00257639	0.0185922	downregulated
SL_25_11339	10.8002	-8.03751	3.00063	-2.67861	0.00739285	0.0449363	downregulated	microtubule motor activity	Kinesin motor domain; P-loop containing nucleoside triphosphate hydrolase; -	-	-
SL_28_16334	21.8177	-8.02096	2.16648	-3.7023	0.000213653	0.00220446	downregulated	Short calmodulin-binding motif containing conserved Ile and Gln residues.	EF-hand domain pair; Zinc finger C2H2-type; IQ motif, EF-hand binding site	-	-
SL_c1547_0.8	15.9488	-8.00572	2.21691	-3.61121	0.00030477	0.00290117	downregulated	Belongs to the helicase family	DNA helicase Pif1-like; P-loop containing nucleoside triphosphate hydrolase	-	-
SL_11_75.15	15.6748	-7.97032	2.51566	-3.16829	0.00153339	0.0119916	downregulated		Growth factor receptor cysteine-rich domain superfamily; -; CalX-like domain superfamily; Cysteine-rich repeat
SL_05_131.4	16.1774	-7.908	2.38822	-3.31125	0.000928803	0.00762487	downregulated	microtubule motor activity	SMAD/FHA domain superfamily; Kinesin motor domain; P-loop containing nucleoside triphosphate hydrolase	STARD9	-
SL_06_24.11	12.0487	-7.90352	2.18218	-3.62185	0.000292503	0.00280508	downregulated
SL_04_159.24	17.6453	-7.83893	1.79073	-4.3775	1.2005e-05	0.000204344	downregulated
SL_14_14634	28.8505	-7.83181	2.06785	-3.78742	0.000152223	0.00168818	downregulated	-	Glycosyl hydrolase, five-bladed beta-propellor domain superfamily	-	-
SL_11_61.30	11.7303	-7.7963	2.74993	-2.83509	0.0045813	0.0304583	downregulated	integrin-mediated signaling pathway	Integrin alpha beta-propellor; FG-GAP repeat; Integrin alpha, N-terminal; Integrin alpha chain	-	-
SL_04_68.1	7.5064	-7.77894	2.28927	-3.398	0.000678803	0.00581	downregulated
SL_28_101.12	27.91	-7.72609	1.97423	-3.91347	9.09788e-05	0.00111879	downregulated	Adenylate cyclase	P-loop containing nucleoside triphosphate hydrolase; Nucleotide cyclase; Adenylyl cyclase class-3/4/guanylyl cyclase	-	-
SL_05_68.23	12.5236	-7.72603	2.60906	-2.96123	0.00306415	0.0216455	downregulated	cilium assembly	WW domain; WW domain superfamily; EF-hand domain pair; EF-hand domain	CEP164	GO:0000086,GO:0000278,GO:0005575,GO:0005622,GO:0005623,GO:0005634,GO:0005654,GO:0005737,GO:0005813,GO:0005814,GO:0005815,GO:0005829,GO:0005856,GO:0005929,GO:0006996,GO:0007049,GO:0007346,GO:0008150,GO:0009987,GO:0010389,GO:0010564,GO:0015630,GO:0016043,GO:0022402,GO:0022406,GO:0022607,GO:0030030,GO:0030031,GO:0031974,GO:0031981,GO:0032991,GO:0042995,GO:0043226,GO:0043227,GO:0043228,GO:0043229,GO:…
SL_17_70.2	13.2597	-7.7139	2.3893	-3.22852	0.00124431	0.00997492	downregulated	microtubule binding	HELP; WD40 repeat; WD40-repeat-containing domain superfamily	-	-
SL_11_156.3	14.8204	-7.63844	2.66809	-2.86289	0.00419798	0.0283689	downregulated
SL_c446_2.14	14.2611	-7.60806	2.42948	-3.13156	0.00173882	0.0133245	downregulated	-		-	-
SL_14_48.44	11.3353	-7.58848	2.70543	-2.80491	0.00503306	0.0329647	downregulated
SL_16_81.8	13.9675	-7.5822	2.13053	-3.55883	0.000372516	0.00345687	downregulated
SL_11_3.2	13.616	-7.52582	1.96747	-3.82513	0.000130704	0.00149636	downregulated
SL_09_122.11	15.568	-7.50095	2.22072	-3.37771	0.000730916	0.006209	downregulated	spectrin binding	Ankyrin repeat; -; Zinc finger, RING-type; Ankyrin repeat-containing domain superfamily	MYO16	-
SL_15_35.3	14.3548	-7.49558	2.57568	-2.91014	0.00361265	0.0249617	downregulated		IQ motif, EF-hand binding site
SL_05_48.4	9.66135	-7.47943	2.68678	-2.78379	0.00537282	0.0348241	downregulated	Transducin beta-like protein 3	WD40-repeat-containing domain superfamily; EF-hand domain; Quinoprotein amine dehydrogenase, beta chain-like; WD40 repeat; -	-	-
SL_c1547_0.12	11.7592	-7.47577	2.46294	-3.0353	0.00240297	0.0174662	downregulated
SL_21_40.3	13.5775	-7.46877	2.36027	-3.16437	0.00155416	0.0121307	downregulated	spectrin binding	Ankyrin repeat-containing domain superfamily; Ankyrin repeat; -	-	-
SL_c2285_0.9	19.8973	-7.4571	2.22165	-3.35656	0.000789178	0.00661994	downregulated
SL_01_111.5	17.6189	-7.4481	2.44893	-3.04137	0.00235502	0.0171522	downregulated	-		-	-
SL_10_69.0	10.6768	-7.41948	2.56063	-2.89752	0.00376124	0.0258249	downregulated
SL_19_131.44	21.4047	-7.41266	1.92411	-3.85251	0.000116912	0.00137324	downregulated	Cellulose synthase		-	GO:0000271,GO:0003674,GO:0003824,GO:0005575,GO:0005622,GO:0005623,GO:0005737,GO:0005739,GO:0005829,GO:0005938,GO:0005975,GO:0005976,GO:0006073,GO:0008150,GO:0008152,GO:0008194,GO:0009058,GO:0009059,GO:0009250,GO:0009653,GO:0009987,GO:0010927,GO:0016020,GO:0016043,GO:0016051,GO:0016740,GO:0016757,GO:0016758,GO:0016759,GO:0016760,GO:0022607,GO:0030154,GO:0030243,GO:0030244,GO:0030435,GO:0030587,GO:…
SL_c2114_0.3	12.7475	-7.40013	1.81119	-4.08579	4.39264e-05	0.000618394	downregulated	annealing helicase activity		-	-
SL_14_21.11	10.8433	-7.37224	2.30683	-3.19583	0.00139431	0.0110306	downregulated		-
SL_15_99.4	9.74652	-7.32574	2.67182	-2.74185	0.00610935	0.0386014	downregulated	10-formyltetrahydrofolate catabolic process	Tetrahydrofolate dehydrogenase/cyclohydrolase, NAD(P)-binding domain; Tetrahydrofolate dehydrogenase/cyclohydrolase, catalytic domain; Aminoacid dehydrogenase-like, N-terminal domain superfamily; Enoyl-CoA hydratase/isomerase; Formyl transferase, N-terminal domain superfamily; -; Tetrahydrofolate dehydrogenase/cyclohydrolase; NAD(P)-binding domain superfamily; Formyl transferase, N-terminal; ClpP…	-	-
SL_10_140.18	13.6753	-7.27676	2.1594	-3.36981	0.0007522	0.00637184	downregulated	mRNA splicing, via spliceosome	-; EF-hand domain pair; WD40 repeat; WD40-repeat-containing domain superfamily; EF-hand domain	-	-
SL_31_105.32	13.437	-7.23305	2.70756	-2.67143	0.00755288	0.0457551	downregulated		IQ motif, EF-hand binding site; Zinc finger, CCCH-type; -
SL_10_125.9	9.83916	-7.2105	2.61273	-2.75976	0.00578439	0.0369747	downregulated
SL_14_19.8	15.943	-7.20793	2.28666	-3.15217	0.00162063	0.0125734	downregulated	cilium assembly	WD40 repeat; -; WD40-repeat-containing domain superfamily; Quinoprotein alcohol dehydrogenase-like superfamily	IFT80	GO:0002119,GO:0002164,GO:0003674,GO:0005198,GO:0005575,GO:0005622,GO:0005623,GO:0005813,GO:0005815,GO:0005856,GO:0005929,GO:0006935,GO:0006996,GO:0007275,GO:0008150,GO:0009593,GO:0009605,GO:0009791,GO:0009966,GO:0009968,GO:0009987,GO:0010035,GO:0010646,GO:0010648,GO:0015630,GO:0016043,GO:0017015,GO:0022607,GO:0023051,GO:0023057,GO:0030030,GO:0030031,GO:0030512,GO:0030990,GO:0030992,GO:0032501,GO:…
SL_04_161.13	10.0504	-7.20009	2.23302	-3.22437	0.00126248	0.0100982	downregulated
SL_c918_0.3	47.8597	-7.1896	1.48769	-4.83272	1.34681e-06	3.06627e-05	downregulated
SL_28_41.26	15.1558	-7.18109	2.28639	-3.14081	0.00168483	0.0129769	downregulated	WD40 repeats	WD40 repeat; WD40-repeat-containing domain superfamily	-	-
SL_09_131.0	10.0251	-7.17679	2.34434	-3.06133	0.00220358	0.0162125	downregulated	glucan endo-1,4-beta-glucanase activity, C-3 substituted reducing group	Glycosyl hydrolase family 81, N-terminal; Glycosyl hydrolase family 81, C-terminal domain	-	-
SL_15_93.17	7.89918	-7.14388	2.33894	-3.05432	0.00225572	0.0165557	downregulated	macromolecule glycosylation	Sulfotransferase; Exostosin, GT47 domain	-	-
SL_14_41.3	16.8905	-7.11484	2.39849	-2.96638	0.00301328	0.0213361	downregulated		-; WW domain; IQ motif, EF-hand binding site; WW domain superfamily
SL_21_29.2	7.96157	-7.09986	2.06488	-3.43839	0.000585195	0.00510795	downregulated	ATPase activity, coupled to transmembrane movement of substances	ABC transporter type 1, transmembrane domain superfamily; ABC transporter-like, ATP-binding domain; ABC transporter type 1, transmembrane domain; AAA+ ATPase domain; -; P-loop containing nucleoside triphosphate hydrolase; ABC transporter C family, six-transmembrane helical domain 2	-	-
SL_27_7.20	7.79151	-7.09879	2.37131	-2.99362	0.00275692	0.0197608	downregulated	cellular component assembly	Tetratricopeptide repeat; Protein O-mannosyl-transferase TMTC, DUF1736; Tetratricopeptide-like helical domain superfamily; -	-	-
SL_06_16.20	9.18633	-7.08551	2.31051	-3.06664	0.00216478	0.0159725	downregulated	-		-	-
SL_20_75.11	24.596	-7.07937	1.54669	-4.57709	4.71478e-06	9.07658e-05	downregulated	RNA N1-methyladenosine dioxygenase activity	-; Oxoglutarate/iron-dependent dioxygenase; Alpha-ketoglutarate-dependent dioxygenase AlkB-like	ALKBH3	GO:0003674,GO:0003824,GO:0005488,GO:0005506,GO:0005575,GO:0005622,GO:0005623,GO:0005634,GO:0005654,GO:0005737,GO:0005739,GO:0005829,GO:0006139,GO:0006259,GO:0006281,GO:0006304,GO:0006307,GO:0006725,GO:0006807,GO:0006950,GO:0006974,GO:0008150,GO:0008152,GO:0008198,GO:0008283,GO:0009451,GO:0009987,GO:0016070,GO:0016491,GO:0016705,GO:0016706,GO:0016787,GO:0031974,GO:0031981,GO:0032451,GO:0033554,GO:…
SL_12_110.27	11.9255	-7.07821	2.6848	-2.6364	0.008379	0.0497756	downregulated	microtubule binding	HELP; WD40-repeat-containing domain superfamily; WD40 repeat	-	-
SL_29_82.32	8.9468	-7.06636	2.26371	-3.12159	0.00179877	0.01372	downregulated	GDP-fucose protein O-fucosyltransferase	GDP-fucose protein O-fucosyltransferase; -	-	-
SL_22_83.24	7.95947	-7.05644	2.38421	-2.95965	0.0030799	0.0217227	downregulated		-
SL_09_29.20	7.55755	-7.05503	2.21278	-3.18831	0.00143107	0.0113016	downregulated
SL_28_22.20	8.06497	-7.04803	2.27675	-3.09565	0.0019638	0.0147424	downregulated		FNIP; -
SL_07_64.31	33.1668	-7.03514	1.74092	-4.04104	5.32145e-05	0.000721109	downregulated
SL_04_100.5	21.21	-7.03378	1.76419	-3.98697	6.69222e-05	0.000866585	downregulated	microtubule motor activity	Kinesin motor domain; P-loop containing nucleoside triphosphate hydrolase	-	-
SL_13_75.30	25.2331	-7.03167	2.22869	-3.15507	0.00160459	0.0124544	downregulated	determination of stomach left/right asymmetry	Tetratricopeptide-like helical domain superfamily; Tetratricopeptide repeat; P-loop containing nucleoside triphosphate hydrolase; NB-ARC; -	-	-
SL_24_74.25	9.50049	-6.9934	1.92453	-3.63382	0.000279261	0.00271262	downregulated
SL_27_73.19	10.6806	-6.98637	2.45994	-2.84005	0.00451063	0.0301437	downregulated	microtubule motor activity	Kinesin motor domain; P-loop containing nucleoside triphosphate hydrolase	KIF6	GO:0003674,GO:0003774,GO:0003777,GO:0003824,GO:0005575,GO:0005622,GO:0005623,GO:0005856,GO:0005871,GO:0005875,GO:0006928,GO:0007017,GO:0007018,GO:0008150,GO:0009987,GO:0015630,GO:0016462,GO:0016787,GO:0016817,GO:0016818,GO:0016887,GO:0017111,GO:0032991,GO:0043226,GO:0043228,GO:0043229,GO:0043232,GO:0044422,GO:0044424,GO:0044430,GO:0044446,GO:0044464
SL_c2774_8619	6.47211	-6.96173	2.62305	-2.65406	0.00795299	0.0477629	downregulated
SL_05_24.2	8.58053	-6.95977	2.52179	-2.75985	0.00578276	0.0369747	downregulated	RNA binding	-; K Homology domain, type 1 superfamily	-	-
SL_08_6470	18.0876	-6.95695	1.62499	-4.28123	1.85867e-05	0.000299457	downregulated
SL_21_45.19	14.3143	-6.93197	2.03967	-3.39858	0.000677359	0.00580039	downregulated
SL_21_105.37	17.0049	-6.92243	2.59069	-2.67204	0.00753926	0.0457033	downregulated	detection of mechanical stimulus	PKD/REJ-like domain; -	-	-
SL_17_8.8	10.8531	-6.92069	1.96566	-3.5208	0.000430248	0.0039261	downregulated
SL_20_14.19	8.34877	-6.87888	2.51838	-2.73148	0.00630515	0.0396308	downregulated	spectrin binding	Ankyrin repeat; IQ motif, EF-hand binding site; Ankyrin repeat-containing domain superfamily; WW domain; -	-	-
SL_c619_1.20	22.1268	-6.87241	2.00456	-3.42839	0.000607167	0.00527174	downregulated
SL_18_7.12	8.93505	-6.86378	2.58227	-2.65804	0.00785967	0.047344	downregulated	choline transmembrane transporter activity	Choline transporter-like	-	-
SL_22_15.14	21.4405	-6.85058	1.81666	-3.77097	0.000162615	0.00177695	downregulated	ciliary receptor clustering involved in smoothened signaling pathway	WD40-repeat-containing domain superfamily; WD40 repeat; -	IFT122	GO:0001654,GO:0001838,GO:0001841,GO:0001843,GO:0002009,GO:0003002,GO:0005575,GO:0005622,GO:0005623,GO:0005634,GO:0005654,GO:0005737,GO:0005815,GO:0005829,GO:0005856,GO:0005929,GO:0006810,GO:0006928,GO:0006996,GO:0007017,GO:0007018,GO:0007154,GO:0007165,GO:0007166,GO:0007224,GO:0007227,GO:0007275,GO:0007389,GO:0007399,GO:0007417,GO:0007423,GO:0007507,GO:0008104,GO:0008150,GO:0008285,GO:0008589,GO:…
SL_21_81.1	11.1417	-6.84178	1.76147	-3.88412	0.000102701	0.00123604	downregulated
SL_17_91.27	11.9718	-6.81851	1.61177	-4.23045	2.33229e-05	0.000362207	downregulated
SL_19_69.3	8.00413	-6.81722	1.97529	-3.45126	0.000557982	0.00489881	downregulated	nuclear import signal receptor activity	Armadillo-type fold; HEAT repeat; Armadillo	SPAG6	GO:0000003,GO:0000226,GO:0001578,GO:0003006,GO:0005575,GO:0005622,GO:0005623,GO:0005737,GO:0005856,GO:0005929,GO:0005930,GO:0006928,GO:0006996,GO:0007010,GO:0007017,GO:0007275,GO:0007276,GO:0007281,GO:0007283,GO:0007286,GO:0007288,GO:0007399,GO:0007417,GO:0007420,GO:0008150,GO:0009987,GO:0015630,GO:0016043,GO:0019953,GO:0021591,GO:0022412,GO:0022414,GO:0022607,GO:0030030,GO:0030031,GO:0030154,GO:…
SL_09_43.23	20.4986	-6.79863	1.85438	-3.66625	0.000246133	0.00245413	downregulated
SL_c1795_0.3	12.7708	-6.79157	1.96015	-3.46482	0.00053059	0.00468295	downregulated
SL_c669_1.18	11.856	-6.78643	1.82181	-3.72511	0.000195227	0.0020554	downregulated	pectin acetylesterase activity	P-loop containing nucleoside triphosphate hydrolase; ABC transporter-like, ATP-binding domain	-	-
SL_09_48.19	21.219	-6.75379	1.68237	-4.01446	5.95821e-05	0.000787904	downregulated		Zinc finger C2H2-type; IQ motif, EF-hand binding site
SL_c1113_0.58	9.37175	-6.75128	2.27342	-2.96965	0.00298136	0.0211598	downregulated	spectrin binding	Ankyrin repeat; -; Ankyrin repeat-containing domain superfamily	-	-
SL_07_9.1	7.76656	-6.74825	2.42645	-2.78112	0.0054172	0.0350364	downregulated	protein xylosyltransferase activity	Carbohydrate-binding WSC	-	-
SL_c3982_0.3	13.5589	-6.74298	1.76789	-3.81415	0.000136655	0.0015517	downregulated
SL_06_26.7	13.3232	-6.7173	2.35005	-2.85836	0.00425834	0.0287231	downregulated	-		-	-
SL_c522_0.14	34.8233	-6.7113	1.57222	-4.26869	1.96624e-05	0.000314547	downregulated	-	Armadillo-type fold	-	-
SL_09_84.44	11.4853	-6.70478	1.97528	-3.39434	0.000687949	0.00588271	downregulated	Domain of unknown function (DUF4139)	Domain of unknown function DUF4140; Conserved hypothetical protein CHP02231; Domain of unknown function DUF4139	-	GO:0003674,GO:0005488,GO:0005515
SL_15_118.4	10.4274	-6.69537	1.80181	-3.71592	0.000202462	0.00211904	downregulated	helicase activity	Domain of unknown function DUF4211	-	-
SL_21_30.6	14.1446	-6.69429	2.01108	-3.3287	0.000872518	0.00721524	downregulated	ATPase activity, coupled to transmembrane movement of substances	ABC transporter C family, six-transmembrane helical domain 1; ABC transporter type 1, transmembrane domain superfamily; P-loop containing nucleoside triphosphate hydrolase; ABC transporter type 1, transmembrane domain; ABC transporter-like, ATP-binding domain; AAA+ ATPase domain; -	-	-
SL_17_9983	15.2239	-6.68892	2.27871	-2.9354	0.00333115	0.0232768	downregulated	protein xylosyltransferase activity	Carbohydrate-binding WSC; Soluble quinoprotein glucose/sorbosone dehydrogenase; Glucose/Sorbosone dehydrogenase	-	-
SL_23_112.2	12.9056	-6.68703	2.36896	-2.82277	0.00476112	0.0315032	downregulated	-		-	-
SL_c852_1.6	16.6543	-6.68608	2.18858	-3.05499	0.00225069	0.0165255	downregulated	-		-	-
SL_05_32.20	13.166	-6.67702	2.15771	-3.09449	0.00197151	0.014788	downregulated	cytoskeletal protein binding	WD40 repeat; -; WD40-repeat-containing domain superfamily; G-protein beta WD-40 repeat	NWD1	-
SL_13_58.2	161.975	-6.67279	1.08137	-6.1707	6.79897e-10	3.64703e-08	downregulated	regulation of response to stimulus	Carbohydrate-binding WSC	-	-
SL_08_20.21	17.4573	-6.66515	2.12637	-3.13452	0.00172135	0.0131963	downregulated		EF-hand domain pair; EF-hand domain
SL_31_79.3	7.65978	-6.65603	2.28604	-2.9116	0.00359583	0.0248668	downregulated		Tetratricopeptide-like helical domain superfamily; -; Tetratricopeptide repeat
SL_10_154.29	18.3892	-6.65007	2.11308	-3.14709	0.00164902	0.0127336	downregulated	determination of stomach left/right asymmetry	NB-ARC; Tetratricopeptide-like helical domain superfamily; -; Tetratricopeptide repeat; P-loop containing nucleoside triphosphate hydrolase	-	-
SL_10_27.8	22.0312	-6.63156	2.00241	-3.31179	0.000927026	0.00761757	downregulated	peptidase inhibitor activity	CAP superfamily; Cysteine-rich secretory protein-related; CAP domain	-	-
SL_c1151_0.1	9.8478	-6.6277	2.46285	-2.69107	0.00712236	0.043674	downregulated	PIF1-like helicase	Helitron helicase-like domain; DNA helicase Pif1-like; P-loop containing nucleoside triphosphate hydrolase	-	-
SL_27_52.10	8.78039	-6.6251	2.3686	-2.79706	0.005157	0.0336545	downregulated
SL_17_88.9	21.5889	-6.61576	2.29101	-2.88771	0.00388059	0.0265115	downregulated	dynein light chain binding	Dynein heavy chain, coiled coil stalk; Dynein heavy chain AAA lid domain; Dynein heavy chain, C-terminal domain; Dynein heavy chain, ATP-binding dynein motor region; Dynein heavy chain region D6 P-loop domain	DNAH2	GO:0000226,GO:0001539,GO:0001578,GO:0003341,GO:0003674,GO:0003774,GO:0003777,GO:0003824,GO:0005488,GO:0005515,GO:0005575,GO:0005622,GO:0005623,GO:0005737,GO:0005856,GO:0005858,GO:0005875,GO:0005929,GO:0005930,GO:0006928,GO:0006996,GO:0007010,GO:0007017,GO:0007018,GO:0008017,GO:0008092,GO:0008150,GO:0008569,GO:0009987,GO:0015630,GO:0015631,GO:0016043,GO:0016462,GO:0016787,GO:0016817,GO:0016818,GO:…
SL_22_79.20	8.933	-6.60686	2.34991	-2.81154	0.00493046	0.0324102	downregulated
SL_14_60.31	15.5952	-6.59786	1.6283	-4.052	5.07811e-05	0.000693855	downregulated
SL_30_23.31	8.14691	-6.58466	2.10665	-3.12566	0.00177409	0.0135603	downregulated	Tudor domain	-; PUB domain; PUB-like domain superfamily	-	-
SL_04_145.23	9.67317	-6.57155	2.12235	-3.09635	0.00195916	0.0147259	downregulated	-		-	-
SL_11_149.10	41.455	-6.5549	1.93748	-3.38321	0.000716439	0.00610036	downregulated	FG-GAP repeat	FG-GAP repeat; CalX-like domain superfamily; Integrin alpha beta-propellor; Na-Ca exchanger/integrin-beta4; Integrin alpha, N-terminal	-	-
SL_09_42.34	12.2824	-6.55322	1.82363	-3.59349	0.000326274	0.00308637	downregulated	cell projection organization	PTHB1, C-terminal domain; PTHB1, N-terminal domain	BBS9	GO:0000242,GO:0005575,GO:0005622,GO:0005623,GO:0005737,GO:0005813,GO:0005815,GO:0005829,GO:0005856,GO:0005886,GO:0005929,GO:0006996,GO:0008104,GO:0008150,GO:0009987,GO:0015630,GO:0016020,GO:0016043,GO:0022607,GO:0030030,GO:0030031,GO:0030154,GO:0031090,GO:0031253,GO:0032502,GO:0032991,GO:0033036,GO:0033365,GO:0034451,GO:0034464,GO:0034613,GO:0035869,GO:0036064,GO:0042995,GO:0043226,GO:0043227,GO:…
SL_c941_0.10	9.87543	-6.54354	1.8363	-3.56344	0.000366025	0.00341013	downregulated	Mitogen-activated protein	WD40 repeat; WD40-repeat-containing domain superfamily	Wdr90	-
SL_12_14.6	19.1721	-6.53855	1.7246	-3.79135	0.00014983	0.00166778	downregulated	acetylglucosaminyltransferase activity	Glycosyl transferase, family 14	XYLT2	GO:0000003,GO:0000139,GO:0002009,GO:0002119,GO:0002164,GO:0003674,GO:0003824,GO:0005575,GO:0005622,GO:0005623,GO:0005737,GO:0005794,GO:0005975,GO:0005996,GO:0006022,GO:0006023,GO:0006024,GO:0006029,GO:0006082,GO:0006139,GO:0006725,GO:0006790,GO:0006793,GO:0006807,GO:0006950,GO:0007275,GO:0007399,GO:0007610,GO:0008150,GO:0008152,GO:0008194,GO:0009058,GO:0009059,GO:0009100,GO:0009101,GO:0009225,GO:…
SL_15_79.2	6.46413	-6.51495	2.17536	-2.99488	0.00274554	0.0197105	downregulated	Cofilin/tropomyosin-type actin-binding protein	Actin-depolymerising factor homology domain; -	-	-
SL_11_123.1	55.7355	-6.50778	1.58232	-4.11281	3.90872e-05	0.000559446	downregulated	WSC domain	Carbohydrate-binding WSC	-	-
SL_12_9.12	7.22765	-6.4992	2.02295	-3.21274	0.00131477	0.0104701	downregulated
SL_29_27.35	6.0093	-6.47622	2.35077	-2.75493	0.00587045	0.0374321	downregulated		VHL superfamily
SL_08_15675	11.6438	-6.47119	2.36862	-2.73205	0.00629415	0.0395892	downregulated	modulation by host of viral RNA genome replication	IQ motif, EF-hand binding site; -; Leucine-rich repeat, cysteine-containing subtype; Leucine-rich repeat	LRRC29	-
SL_02_71.14	16.0334	-6.44361	2.00294	-3.21707	0.00129505	0.0103221	downregulated	regulation of response to stimulus		RIPK4	GO:0002009,GO:0005575,GO:0005622,GO:0005623,GO:0005737,GO:0006355,GO:0008150,GO:0009653,GO:0009888,GO:0009889,GO:0010468,GO:0010556,GO:0016020,GO:0019219,GO:0019222,GO:0031323,GO:0031326,GO:0032502,GO:0044093,GO:0044424,GO:0044464,GO:0048518,GO:0048729,GO:0048856,GO:0050789,GO:0050794,GO:0051090,GO:0051091,GO:0051092,GO:0051171,GO:0051252,GO:0060255,GO:0060429,GO:0065007,GO:0065009,GO:0080090,GO:…
SL_28_36.1	36.2111	-6.43891	1.88205	-3.42123	0.000623396	0.00539451	downregulated	dynein light chain binding	Dynein heavy chain, ATP-binding dynein motor region; P-loop containing nucleoside triphosphate hydrolase; Dynein heavy chain AAA lid domain; Dynein heavy chain, AAA 5 extension domain; Dynein heavy chain, coiled coil stalk; -; Dynein heavy chain, linker; Dynein heavy chain region D6 P-loop domain; Dynein heavy chain, C-terminal domain; Dynein heavy chain, hydrolytic ATP-binding dynein motor regio…	-	GO:0000226,GO:0001539,GO:0001578,GO:0003341,GO:0005575,GO:0005623,GO:0005929,GO:0006928,GO:0006996,GO:0007010,GO:0007017,GO:0007018,GO:0008150,GO:0009987,GO:0016043,GO:0022607,GO:0030030,GO:0030031,GO:0031514,GO:0034622,GO:0035082,GO:0036158,GO:0040011,GO:0042995,GO:0043226,GO:0043933,GO:0044085,GO:0044464,GO:0044782,GO:0048870,GO:0051179,GO:0051674,GO:0060271,GO:0060285,GO:0060294,GO:0065003,GO:…
SL_10_82.14	7.00689	-6.43274	2.40845	-2.67091	0.00756468	0.0457653	downregulated	tRNA-guanine transglycosylation	tRNA-guanine(15) transglycosylase-like; Queuine tRNA-ribosyltransferase-like	-	-
SL_03_96.2	26.2896	-6.41841	1.51785	-4.22862	2.35127e-05	0.00036484	downregulated	-		-	-
SL_06_55.27	6.6714	-6.41707	2.38645	-2.68896	0.00716745	0.0438612	downregulated	-	Notch domain	-	-
SL_07_118.11	6.267	-6.38234	2.29615	-2.77958	0.00544284	0.0351771	downregulated	protein xylosyltransferase activity	Carbohydrate-binding WSC	-	-
SL_01_10.3	6.85077	-6.36406	2.38082	-2.67305	0.00751649	0.0456265	downregulated	unsaturated rhamnogalacturonyl hydrolase activity		-	-
SL_09_123.5	9.07795	-6.36111	2.1832	-2.91367	0.00357205	0.0247307	downregulated	Pleckstrin homology domain.	Pleckstrin homology domain; -	-	-
SL_08_133.19	8.1179	-6.36102	2.22676	-2.85662	0.00428181	0.0288384	downregulated	-		-	-
SL_11_42.29	5.67492	-6.35426	2.3252	-2.73278	0.00628023	0.0395292	downregulated	Sperm-tail PG-rich repeat	Sperm-tail PG-rich repeat	STPG2	-
SL_27_84.26	7.50943	-6.34987	2.20228	-2.88332	0.00393503	0.0268333	downregulated	primary palate development		BBS7	GO:0001085,GO:0001103,GO:0001654,GO:0001750,GO:0001947,GO:0002009,GO:0003007,GO:0003143,GO:0003674,GO:0005488,GO:0005515,GO:0005575,GO:0005622,GO:0005623,GO:0005634,GO:0005737,GO:0005813,GO:0005815,GO:0005829,GO:0005856,GO:0005929,GO:0005930,GO:0006355,GO:0006357,GO:0006810,GO:0006928,GO:0006935,GO:0006996,GO:0007017,GO:0007018,GO:0007154,GO:0007165,GO:0007166,GO:0007224,GO:0007275,GO:0007368,GO:…
SL_15_7.17	8.58681	-6.34674	2.39415	-2.65093	0.00802702	0.0481435	downregulated
SL_09_15564	8.56739	-6.34612	2.13811	-2.96809	0.00299656	0.0212366	downregulated	-		FAP189	GO:0001539,GO:0006928,GO:0008150,GO:0009987,GO:0040011,GO:0048870,GO:0051179,GO:0051674,GO:0060285
SL_31_105.15	15.7607	-6.33229	2.01906	-3.13626	0.00171115	0.0131404	downregulated
SL_29_14119	6.10122	-6.31219	2.26552	-2.7862	0.00533294	0.0346153	downregulated
SL_10_125.2	12.2044	-6.30016	1.80073	-3.49867	0.000467588	0.00421365	downregulated
SL_19_58.3	12.2642	-6.29215	1.78169	-3.53157	0.000413101	0.00378875	downregulated
SL_20_101.9	11.5788	-6.29122	2.04571	-3.07533	0.00210271	0.0155909	downregulated	-		-	-
SL_12_15270	29.5805	-6.28261	2.27101	-2.76643	0.00566729	0.0363406	downregulated	non-motile cilium assembly	Armadillo-type fold; CLASP N-terminal domain	-	-
SL_c1610_0.30	12.3429	-6.27927	2.21207	-2.83864	0.00453059	0.0302101	downregulated	-	Armadillo-type fold	-	-
SL_c1943_0.0	6.87076	-6.27741	2.04505	-3.06956	0.00214374	0.0158367	downregulated
SL_23_111.7	28.2464	-6.26767	2.26591	-2.76607	0.0056736	0.0363565	downregulated	-		-	-
SL_c1797_0.17	10.6522	-6.25004	2.05636	-3.03937	0.00237075	0.0172598	downregulated
SL_19_13.31	12.0836	-6.24563	2.30125	-2.71401	0.00664735	0.0413491	downregulated	actin binding	Tetratricopeptide repeat; CH domain superfamily; Tetratricopeptide-like helical domain superfamily; Calponin homology domain	SCP1	GO:0000278,GO:0000281,GO:0000910,GO:0001300,GO:0003674,GO:0003779,GO:0005488,GO:0005515,GO:0005575,GO:0005622,GO:0005623,GO:0005737,GO:0005856,GO:0005938,GO:0006996,GO:0007010,GO:0007015,GO:0007049,GO:0007568,GO:0007569,GO:0008092,GO:0008150,GO:0009987,GO:0015629,GO:0016043,GO:0022402,GO:0030029,GO:0030036,GO:0030479,GO:0030674,GO:0030863,GO:0030864,GO:0032502,GO:0043226,GO:0043228,GO:0043229,GO:…
SL_c1487_0.14	8.66386	-6.23233	2.00436	-3.10939	0.00187476	0.0141681	downregulated	WD repeat-containing protein	WD40 repeat; WD40-repeat-containing domain superfamily	-	-
SL_22_92.13	22.3748	-6.20748	1.92952	-3.21711	0.00129487	0.0103221	downregulated
SL_05_10819	10.8194	-6.19942	2.33424	-2.65586	0.00791073	0.0475881	downregulated	cilium movement	WD40-repeat-containing domain superfamily; WD40 repeat; Quinoprotein alcohol dehydrogenase-like superfamily	WDR66	GO:0003341,GO:0005575,GO:0005622,GO:0005623,GO:0005737,GO:0005856,GO:0005929,GO:0005930,GO:0006928,GO:0006996,GO:0007017,GO:0007018,GO:0008150,GO:0009987,GO:0016043,GO:0030030,GO:0031514,GO:0032838,GO:0042995,GO:0043226,GO:0043228,GO:0043229,GO:0043232,GO:0044422,GO:0044424,GO:0044430,GO:0044441,GO:0044444,GO:0044446,GO:0044463,GO:0044464,GO:0044782,GO:0071840,GO:0097014,GO:0099568,GO:0120025,GO:…
SL_c2838_0.6	10.6573	-6.17872	2.33641	-2.64454	0.00818025	0.0488518	downregulated	dynein light chain binding	Dynein heavy chain, tail	-	-
SL_08_112.25	14.4039	-6.15555	2.26251	-2.72068	0.00651485	0.0407361	downregulated
SL_11_77.11	7.04904	-6.13409	2.28632	-2.68295	0.00729754	0.0445367	downregulated
SL_11_124.6	7.04594	-6.12383	2.15066	-2.84742	0.00440756	0.0295423	downregulated	-	Ribonuclease Z/Hydroxyacylglutathione hydrolase-like	-	-
SL_26_26.14	5.49818	-6.1216	1.96705	-3.11207	0.00185782	0.0140754	downregulated
SL_16_t34.44	7.08709	-6.11579	2.17203	-2.8157	0.00486708	0.0320986	downregulated
SL_08_127.10	10.8765	-6.10193	2.126	-2.87015	0.00410274	0.0278294	downregulated	Tetratricopeptide repeat		-	-
SL_14_14637	34.9656	-6.09694	1.56593	-3.89349	9.88114e-05	0.00120125	downregulated	Tudor domain	Ankyrin repeat; -; Ankyrin repeat-containing domain superfamily	-	-
SL_c2476_0.10	6.87111	-6.09524	2.15458	-2.82897	0.0046698	0.0310011	downregulated
SL_22_103.0	6.58086	-6.06423	1.99022	-3.04702	0.00231125	0.0168728	downregulated	GTPase activity		-	-
SL_c465_1.46	11.8377	-6.05824	1.84865	-3.27711	0.00104876	0.00852066	downregulated	ATPase activity, coupled to transmembrane movement of substances	ABC-2 type transporter; P-loop containing nucleoside triphosphate hydrolase; AAA+ ATPase domain; ABC transporter-like, ATP-binding domain	-	-
SL_20_20.22	11.6526	-6.05397	2.22648	-2.71908	0.0065464	0.0408771	downregulated	calmodulin-dependent cyclic-nucleotide phosphodiesterase activity	3'5'-cyclic nucleotide phosphodiesterase; HD/PDEase domain; 3'5'-cyclic nucleotide phosphodiesterase, catalytic domain; -	PDE1	GO:0000302,GO:0006935,GO:0006950,GO:0006979,GO:0007154,GO:0007165,GO:0007275,GO:0007568,GO:0007602,GO:0007610,GO:0007635,GO:0008150,GO:0008340,GO:0009268,GO:0009314,GO:0009416,GO:0009581,GO:0009582,GO:0009583,GO:0009605,GO:0009628,GO:0009636,GO:0009893,GO:0009966,GO:0009968,GO:0009987,GO:0010035,GO:0010259,GO:0010446,GO:0010468,GO:0010604,GO:0010628,GO:0010646,GO:0010648,GO:0010752,GO:0010754,GO:…
SL_19_134.22	13.6314	-6.05015	2.065	-2.92985	0.00339126	0.0236421	downregulated	major facilitator superfamily	Major facilitator superfamily domain; MFS transporter superfamily; Major facilitator superfamily	-	-
SL_23_15.0	16.2876	-6.01501	2.23601	-2.69007	0.00714377	0.0437547	downregulated
SL_22_37.34	20.7221	-5.99662	1.95503	-3.06727	0.00216022	0.0159454	downregulated
SL_c1304_0.33	22.193	-5.97925	1.83411	-3.26003	0.00111399	0.00901013	downregulated
SL_01_82.6	26.8728	-5.96368	1.94787	-3.06165	0.00220123	0.0162084	downregulated	protein xylosyltransferase activity	-; Carbohydrate-binding WSC	-	-
SL_20_47.1	26.4645	-5.95508	1.76893	-3.36649	0.000761314	0.00642496	downregulated	-		-	-
SL_22_35.0	6.26701	-5.93808	2.14656	-2.76633	0.00566911	0.0363406	downregulated
SL_31_40.10	7.94333	-5.92323	2.23253	-2.65315	0.00797441	0.0478756	downregulated	Sushi, nidogen and EGF-like		-	-
SL_29_43.8	11.0503	-5.91443	1.70451	-3.46987	0.000520707	0.00461187	downregulated	spectrin binding	Ankyrin repeat; -; Ankyrin repeat-containing domain superfamily	-	-
SL_23_26.34	13.6583	-5.89456	1.82706	-3.22626	0.00125421	0.0100453	downregulated	corticospinal neuron axon guidance through spinal cord		-	-
SL_08_78.12	22.3695	-5.88437	1.7487	-3.36501	0.000765414	0.0064526	downregulated	Rhodanase C-terminal	C2 domain	TSTD2	-
SL_c2164_0.2	11.4419	-5.85282	1.71806	-3.40664	0.000657667	0.0056505	downregulated
SL_22_61.4	7.7165	-5.83836	2.15924	-2.7039	0.00685301	0.0423528	downregulated
SL_29_45.18	11.071	-5.82119	1.82044	-3.19768	0.00138537	0.0109791	downregulated
SL_01_15178	11.6311	-5.80174	1.73985	-3.33461	0.000854189	0.00707986	downregulated	spectrin binding	-; Ankyrin repeat; Ankyrin repeat-containing domain superfamily	-	-
SL_21_43.11	7.3277	-5.801	2.19559	-2.64211	0.0082391	0.0491059	downregulated
SL_08_119.29	7.11822	-5.79435	2.13275	-2.71684	0.00659075	0.0410689	downregulated		-
SL_07_70.92	28.1209	-5.7942	1.88338	-3.07649	0.0020945	0.0155444	downregulated	-	-	-	-
SL_25_26.52	15.7537	-5.76693	1.50714	-3.8264	0.000130033	0.00149055	downregulated	actin binding	Calponin homology domain; CH domain superfamily; Smooth muscle protein/calponin; Calponin/LIMCH1	SCP1	GO:0000278,GO:0000281,GO:0000910,GO:0001300,GO:0003674,GO:0003779,GO:0005488,GO:0005515,GO:0005575,GO:0005622,GO:0005623,GO:0005737,GO:0005856,GO:0005938,GO:0006996,GO:0007010,GO:0007015,GO:0007049,GO:0007568,GO:0007569,GO:0008092,GO:0008150,GO:0009987,GO:0015629,GO:0016043,GO:0022402,GO:0030029,GO:0030036,GO:0030479,GO:0030674,GO:0030863,GO:0030864,GO:0032502,GO:0043226,GO:0043228,GO:0043229,GO:…
SL_15_96.4	15.4523	-5.74888	1.53877	-3.73603	0.000186945	0.00198555	downregulated
SL_c1074_0.10	28.3007	-5.73819	1.66875	-3.43861	0.000584713	0.00510622	downregulated
SL_22_2833	18.5556	-5.71462	1.71093	-3.34007	0.000837587	0.00696781	downregulated	cilium movement		CFAP221	GO:0003341,GO:0003674,GO:0005488,GO:0005515,GO:0005516,GO:0005575,GO:0005622,GO:0005623,GO:0005737,GO:0005856,GO:0005929,GO:0005930,GO:0006928,GO:0006996,GO:0007017,GO:0007018,GO:0008150,GO:0009987,GO:0016043,GO:0022607,GO:0030030,GO:0030031,GO:0032838,GO:0042995,GO:0043226,GO:0043228,GO:0043229,GO:0043232,GO:0044085,GO:0044422,GO:0044424,GO:0044430,GO:0044441,GO:0044444,GO:0044446,GO:0044458,GO:…
SL_08_162.11	9.57914	-5.71333	1.97182	-2.8975	0.00376152	0.0258249	downregulated	motor activity	Myosin head, motor domain; -; P-loop containing nucleoside triphosphate hydrolase	-	-
SL_14_109.24	30.3575	-5.71249	1.77144	-3.22477	0.00126072	0.010093	downregulated
SL_30_53.2	9.59247	-5.70868	1.98777	-2.87191	0.00408	0.0277113	downregulated
SL_05_103.36	24.4552	-5.70645	1.36059	-4.19409	2.73964e-05	0.000414431	downregulated	-		-	-
SL_c836_1.31	4.3383	-5.70433	2.0009	-2.85089	0.00435973	0.0292759	downregulated
SL_05_104.33	11.9351	-5.66944	1.75694	-3.22688	0.00125149	0.010028	downregulated	meiotic DNA recombinase assembly	P-loop containing nucleoside triphosphate hydrolase	XRCC2	GO:0000003,GO:0000150,GO:0000217,GO:0000226,GO:0000278,GO:0000280,GO:0000400,GO:0000707,GO:0000724,GO:0000725,GO:0000730,GO:0001701,GO:0001756,GO:0003002,GO:0003674,GO:0003676,GO:0003677,GO:0003690,GO:0003697,GO:0003824,GO:0005488,GO:0005575,GO:0005622,GO:0005623,GO:0005634,GO:0005654,GO:0005657,GO:0005694,GO:0005813,GO:0005815,GO:0005856,GO:0006139,GO:0006259,GO:0006281,GO:0006302,GO:0006310,GO:…
SL_24_11182	38.7158	-5.66135	1.68428	-3.36128	0.000775824	0.00652306	downregulated
SL_27_62.0	14.8117	-5.63297	2.0341	-2.76927	0.00561816	0.0361164	downregulated	calmodulin-dependent cyclic-nucleotide phosphodiesterase activity	3'5'-cyclic nucleotide phosphodiesterase, catalytic domain; HD/PDEase domain; 3'5'-cyclic nucleotide phosphodiesterase; -	pde-3	GO:0000302,GO:0006935,GO:0006950,GO:0006979,GO:0007154,GO:0007165,GO:0007275,GO:0007568,GO:0007602,GO:0007610,GO:0007635,GO:0008150,GO:0008340,GO:0009268,GO:0009314,GO:0009416,GO:0009581,GO:0009582,GO:0009583,GO:0009605,GO:0009628,GO:0009636,GO:0009893,GO:0009966,GO:0009968,GO:0009987,GO:0010035,GO:0010259,GO:0010446,GO:0010468,GO:0010604,GO:0010628,GO:0010646,GO:0010648,GO:0010752,GO:0010754,GO:…
SL_27_28.4	14.8684	-5.61751	1.82681	-3.07505	0.00210469	0.0155928	downregulated	-		-	-
SL_09_98.0	9.1735	-5.59284	1.57521	-3.55053	0.000384462	0.00354966	downregulated	protein transport		TANGO6	GO:0002790,GO:0005575,GO:0005622,GO:0005623,GO:0005737,GO:0005794,GO:0005829,GO:0006606,GO:0006810,GO:0006886,GO:0006913,GO:0006996,GO:0007030,GO:0008104,GO:0008150,GO:0009306,GO:0009987,GO:0010256,GO:0012505,GO:0015031,GO:0015833,GO:0016043,GO:0017038,GO:0032940,GO:0033036,GO:0033365,GO:0034504,GO:0034613,GO:0042886,GO:0043226,GO:0043227,GO:0043229,GO:0043231,GO:0044424,GO:0044444,GO:0044464,GO:…
SL_23_91.0	5.74586	-5.58717	1.87214	-2.98438	0.00284157	0.0203032	downregulated
SL_21_87.14	11.073	-5.57764	2.04563	-2.72661	0.00639883	0.0400942	downregulated	smoothened signaling pathway	IQ motif, EF-hand binding site	IQUB	GO:0001669,GO:0005575,GO:0005622,GO:0005623,GO:0005737,GO:0005929,GO:0006996,GO:0007154,GO:0007165,GO:0007166,GO:0007224,GO:0008150,GO:0009987,GO:0012505,GO:0016043,GO:0022607,GO:0023052,GO:0030030,GO:0030031,GO:0030141,GO:0031410,GO:0031514,GO:0031982,GO:0042995,GO:0043226,GO:0043227,GO:0043229,GO:0044085,GO:0044424,GO:0044444,GO:0044464,GO:0044782,GO:0050789,GO:0050794,GO:0050896,GO:0051716,GO:…
SL_04_81.4	14.1811	-5.56793	1.67683	-3.32051	0.000898528	0.00741503	downregulated	Enoyl-(Acyl carrier protein) reductase	Short-chain dehydrogenase/reductase SDR; NAD(P)-binding domain superfamily	SDR9C7	GO:0003674,GO:0003824,GO:0004745,GO:0005575,GO:0005622,GO:0005623,GO:0005634,GO:0005730,GO:0005737,GO:0005829,GO:0008150,GO:0008152,GO:0016229,GO:0016491,GO:0016614,GO:0016616,GO:0031974,GO:0031981,GO:0043226,GO:0043227,GO:0043228,GO:0043229,GO:0043231,GO:0043232,GO:0043233,GO:0044422,GO:0044424,GO:0044428,GO:0044444,GO:0044446,GO:0044464,GO:0055114,GO:0070013
SL_19_100.11	12.718	-5.55285	1.49028	-3.72605	0.000194503	0.00205016	downregulated	Source PGD	Glycosyl transferase, family 31	-	-
SL_06_1.12	26.125	-5.53313	1.33198	-4.15406	3.26633e-05	0.000481219	downregulated	protein xylosyltransferase activity	Peptidase S8/S53 domain; Peptidase S8/S53 domain superfamily	-	-
SL_30_59.19	8.68651	-5.53281	1.84565	-2.99776	0.00271972	0.0195407	downregulated
SL_c1764_0.0	9.90892	-5.4872	1.86838	-2.93688	0.00331529	0.023175	downregulated
SL_17_8152	6.13741	-5.4651	1.70938	-3.19712	0.00138806	0.0109908	downregulated
SL_30_46.26	8.35398	-5.44757	1.86173	-2.92608	0.00343261	0.023875	downregulated	transferase activity, transferring acyl groups	GNAT domain; Acyl-CoA N-acyltransferase	NAT9	GO:0003674,GO:0003824,GO:0005575,GO:0006325,GO:0006464,GO:0006473,GO:0006475,GO:0006807,GO:0006996,GO:0008080,GO:0008150,GO:0008152,GO:0009987,GO:0016043,GO:0016407,GO:0016410,GO:0016569,GO:0016570,GO:0016573,GO:0016740,GO:0016746,GO:0016747,GO:0018193,GO:0018205,GO:0018393,GO:0018394,GO:0019538,GO:0032991,GO:0036211,GO:0043170,GO:0043412,GO:0043543,GO:0044237,GO:0044238,GO:0044260,GO:0044267,GO:…
SL_15_86.0	7.59937	-5.4378	1.9011	-2.86034	0.00423183	0.0285657	downregulated	flavin adenine dinucleotide binding	FAD/NAD(P)-binding domain superfamily; Glucose-methanol-choline oxidoreductase, C-terminal; -; Glucose-methanol-choline oxidoreductase, N-terminal	-	-
SL_c2783_0.0	14.1505	-5.4354	1.64749	-3.29921	0.000969576	0.00793078	downregulated
SL_c4470_11875	21.5694	-5.43171	1.90621	-2.84948	0.00437911	0.0293842	downregulated
SL_04_14103	12.4643	-5.4253	1.86314	-2.91192	0.00359217	0.024851	downregulated
SL_09_100.36	8.41668	-5.40905	1.80727	-2.99294	0.002763	0.0197966	downregulated
SL_10_35.2	9.75286	-5.38096	1.97625	-2.72281	0.00647293	0.0405023	downregulated	Common central domain of tyrosinase	Di-copper centre-containing domain superfamily; Tyrosinase copper-binding domain	-	-
SL_21_30.1	9.87249	-5.36461	2.00169	-2.68004	0.0073614	0.0448205	downregulated	ATPase activity, coupled to transmembrane movement of substances	ABC transporter type 1, transmembrane domain; ABC transporter-like, ATP-binding domain; -; P-loop containing nucleoside triphosphate hydrolase; ABC transporter type 1, transmembrane domain superfamily; ABC transporter C family, six-transmembrane helical domain 2; AAA+ ATPase domain	-	-
SL_c1350_2598	5.2223	-5.32574	1.8475	-2.88267	0.00394316	0.026878	downregulated	positive regulation of transcription elongation from RNA polymerase II promoter		TFG1	GO:0000428,GO:0000988,GO:0000990,GO:0000991,GO:0001109,GO:0001111,GO:0001173,GO:0001174,GO:0003674,GO:0005488,GO:0005515,GO:0005575,GO:0005622,GO:0005623,GO:0005634,GO:0005654,GO:0005667,GO:0005674,GO:0006139,GO:0006351,GO:0006352,GO:0006354,GO:0006355,GO:0006357,GO:0006366,GO:0006367,GO:0006368,GO:0006464,GO:0006470,GO:0006725,GO:0006793,GO:0006796,GO:0006807,GO:0008022,GO:0008047,GO:0008150,GO:…
SL_c1093_752	8.38539	-5.30729	1.83726	-2.88869	0.00386845	0.0264386	downregulated
SL_25_25.0	8.98336	-5.25038	1.81184	-2.89782	0.00375763	0.0258178	downregulated		-; FNIP
SL_16_38.27	8.15041	-5.21413	1.68815	-3.08867	0.00201056	0.015031	downregulated	regulation of response to stimulus	BspA type Leucine rich repeat region; -; Leucine-rich repeat, typical subtype; Leucine-rich repeat	-	-
SL_10_19.34	15.1856	-5.20283	1.92478	-2.70308	0.00687009	0.0424293	downregulated	chromosome condensation	RecF/RecN/SMC, N-terminal; P-loop containing nucleoside triphosphate hydrolase	-	GO:0000070,GO:0000278,GO:0000280,GO:0000775,GO:0000793,GO:0000819,GO:0003674,GO:0005488,GO:0005515,GO:0005575,GO:0005622,GO:0005623,GO:0005694,GO:0006996,GO:0007049,GO:0007059,GO:0008150,GO:0009987,GO:0016043,GO:0022402,GO:0043226,GO:0043228,GO:0043229,GO:0043232,GO:0044422,GO:0044424,GO:0044427,GO:0044446,GO:0044464,GO:0048285,GO:0051276,GO:0071840,GO:0098687,GO:0098813,GO:0140014,GO:1903047
SL_04_140.4	8.47835	-5.19684	1.93662	-2.68346	0.00728639	0.0444987	downregulated
SL_11_164.52	18.5249	-5.17973	1.9241	-2.69203	0.00710194	0.0435931	downregulated	-	CSC1/OSCA1-like, cytosolic domain; RNA-binding domain superfamily	-	-
SL_31_28.4	8.00021	-5.17519	1.96128	-2.63868	0.00832307	0.0495084	downregulated
SL_29_2.23	14.4702	-5.16655	1.95405	-2.64403	0.00819265	0.0489097	downregulated	Pleckstrin homology domain.	Pleckstrin homology domain; -	-	-
SL_02_90.12	16.3429	-5.11966	1.86882	-2.73951	0.00615307	0.0388505	downregulated	mitochondrial fission	Dynamin, N-terminal; Dynamin, GTPase domain; Dynamin stalk domain; P-loop containing nucleoside triphosphate hydrolase; Dynamin; Dynamin-type guanine nucleotide-binding (G) domain; Dynamin GTPase effector	-	GO:0000266,GO:0003674,GO:0003824,GO:0003924,GO:0005488,GO:0005515,GO:0005575,GO:0005622,GO:0005623,GO:0005737,GO:0006996,GO:0007005,GO:0008017,GO:0008092,GO:0008150,GO:0009987,GO:0015631,GO:0016043,GO:0016462,GO:0016787,GO:0016817,GO:0016818,GO:0017111,GO:0044424,GO:0044464,GO:0048285,GO:0071840
SL_06_79.26	15.3893	-5.11542	1.49824	-3.41429	0.000639486	0.00551528	downregulated	-		-	-
SL_c2224_0.19	10.8898	-5.076	1.48079	-3.4279	0.000608271	0.00527626	downregulated
SL_10_183.14	29.1188	-5.04496	1.4909	-3.38383	0.000714818	0.00608943	downregulated	carbohydrate binding	C-type lectin-like; C-type lectin fold; -	FBN3	-
SL_07_112.10	11.9849	-5.03046	1.77203	-2.8388	0.00452829	0.0302101	downregulated	-	Membrane attack complex component/perforin (MACPF) domain	-	-
SL_17_52.36	12.8227	-5.01987	1.58108	-3.17496	0.00149856	0.0117485	downregulated
SL_27_20.42	6.26679	-4.99703	1.83792	-2.71886	0.00655075	0.0408902	downregulated
SL_c3611_0.1	8.6289	-4.96723	1.75337	-2.83296	0.00461195	0.0306395	downregulated	acetylation-dependent protein binding		-	-
SL_04_83.11	11.3702	-4.91697	1.85984	-2.64375	0.00819924	0.0489329	downregulated	intraciliary retrograde transport	Tetratricopeptide repeat; -; Tetratricopeptide-like helical domain superfamily	TTC21B	GO:0003002,GO:0005575,GO:0005623,GO:0005929,GO:0006355,GO:0006357,GO:0006810,GO:0006928,GO:0006996,GO:0007017,GO:0007018,GO:0007154,GO:0007165,GO:0007166,GO:0007224,GO:0007275,GO:0007389,GO:0007399,GO:0007417,GO:0007420,GO:0008104,GO:0008150,GO:0008589,GO:0009889,GO:0009953,GO:0009966,GO:0009987,GO:0010468,GO:0010556,GO:0010646,GO:0010970,GO:0016043,GO:0019219,GO:0019222,GO:0021591,GO:0021798,GO:…
SL_20_71.3	8.77964	-4.90428	1.7284	-2.83748	0.00454714	0.0302869	downregulated	RNA recognition motif. (a.k.a. RRM, RBD, or RNP domain)	RNA-binding domain superfamily	-	-
SL_08_64.4	30.8218	-4.90296	1.22674	-3.99674	6.42206e-05	0.000836997	downregulated
SL_09_2695	7.49161	-4.89036	1.83259	-2.66855	0.0076179	0.0460719	downregulated	-		-	-
SL_05_67.4	21.0691	-4.89008	1.04483	-4.68026	2.86509e-06	5.87214e-05	downregulated	axoneme assembly	Leucine-rich repeat; -	-	-
SL_05_47.35	13.0651	-4.85633	1.65783	-2.92932	0.003397	0.0236638	downregulated	protein transport		C16orf62	GO:0001775,GO:0002252,GO:0002263,GO:0002274,GO:0002275,GO:0002283,GO:0002366,GO:0002376,GO:0002443,GO:0002444,GO:0002446,GO:0005575,GO:0005622,GO:0005623,GO:0005737,GO:0005886,GO:0006810,GO:0006887,GO:0006892,GO:0006893,GO:0006955,GO:0008150,GO:0009987,GO:0012505,GO:0012506,GO:0016020,GO:0016192,GO:0030141,GO:0030659,GO:0030667,GO:0031090,GO:0031410,GO:0031982,GO:0032940,GO:0036230,GO:0042119,GO:…
SL_c2288_7072	60.4327	-4.80499	0.915653	-5.24761	1.54084e-07	4.61129e-06	downregulated	glyceraldehyde-3-phosphate dehydrogenase (NAD(P)+) (phosphorylating) activity	Glyceraldehyde/Erythrose phosphate dehydrogenase family; -; Glyceraldehyde 3-phosphate dehydrogenase, catalytic domain; Glyceraldehyde 3-phosphate dehydrogenase, NAD(P) binding domain; NAD(P)-binding domain superfamily; Glyceraldehyde-3-phosphate dehydrogenase, type I	-	-
SL_19_132.2	19.317	-4.7634	1.56781	-3.03826	0.00237951	0.0173096	downregulated		Cyclic nucleotide-binding domain; Cyclic nucleotide-binding domain superfamily
SL_09_99.41	11.9874	-4.7169	1.72476	-2.73482	0.00624135	0.0393392	downregulated
SL_10_60.24	8.55863	-4.71381	1.76436	-2.67167	0.00754738	0.0457372	downregulated
SL_07_121.5	103.715	-4.68075	1.31692	-3.55431	0.000378969	0.00350668	downregulated	Sushi, nidogen and EGF-like	Carbohydrate-binding WSC	-	-
SL_09_79.5	19.6521	-4.67415	1.44776	-3.22855	0.00124421	0.00997492	downregulated	Protein of unknown function (DUF2723)	Protein of unknown function DUF2723	TMEM260	-
SL_08_6026	12.9768	-4.66452	1.73048	-2.69551	0.00702816	0.0432136	downregulated
SL_10_71.2	15.5305	-4.66237	1.3921	-3.34918	0.000810523	0.00678011	downregulated	FKBP-type peptidyl-prolyl cis-trans isomerase	Tetratricopeptide-like helical domain superfamily; Tetratricopeptide repeat	FKBP5	GO:0000003,GO:0000041,GO:0000166,GO:0000413,GO:0001655,GO:0001882,GO:0001883,GO:0003006,GO:0003008,GO:0003674,GO:0003755,GO:0003824,GO:0005102,GO:0005488,GO:0005515,GO:0005524,GO:0005525,GO:0005527,GO:0005528,GO:0005575,GO:0005622,GO:0005623,GO:0005634,GO:0005654,GO:0005737,GO:0005829,GO:0005886,GO:0006457,GO:0006463,GO:0006464,GO:0006807,GO:0006810,GO:0006811,GO:0006812,GO:0006825,GO:0007154,GO:…
SL_30_59.13	14.003	-4.59798	1.7061	-2.69503	0.00703816	0.0432457	downregulated	Family with sequence similarity 184, A and B		FAM184A	-
SL_c2352_0.4	35.8829	-4.58619	1.66861	-2.7485	0.00598682	0.0379673	downregulated
SL_25_62.0	10.845	-4.5836	1.69415	-2.70555	0.00681916	0.0422079	downregulated	temperature-gated cation channel activity		-	-
SL_11_32.26	39.7958	-4.53965	1.71613	-2.64528	0.0081624	0.0488097	downregulated	Armadillo/beta-catenin-like repeats	Armadillo; Armadillo-type fold	-	-
SL_c2042_6190	40.6867	-4.48942	1.2869	-3.48855	0.000485648	0.00434392	downregulated	-		-	-
SL_21_55.21	17.3281	-4.47429	1.26774	-3.52934	0.000416597	0.00381501	downregulated	positive regulation of motile cilium assembly		ZMYND10	GO:0000226,GO:0001578,GO:0003008,GO:0003674,GO:0005488,GO:0005575,GO:0005622,GO:0005623,GO:0005737,GO:0005813,GO:0005815,GO:0005856,GO:0005886,GO:0006928,GO:0006996,GO:0007010,GO:0007017,GO:0007600,GO:0007605,GO:0008150,GO:0008270,GO:0009987,GO:0010638,GO:0015630,GO:0016020,GO:0016043,GO:0016324,GO:0019230,GO:0022607,GO:0030030,GO:0030031,GO:0030317,GO:0031344,GO:0031346,GO:0032501,GO:0033043,GO:…
SL_21_54.10	39.6174	-4.47374	1.3409	-3.33637	0.000848802	0.00704814	downregulated	-		-	-
SL_22_106.17	7.05136	-4.46936	1.66977	-2.67663	0.0074367	0.0451877	downregulated	erythrocyte development	-; Zinc finger C2H2 superfamily	LYAR	GO:0000122,GO:0001750,GO:0002262,GO:0002376,GO:0002520,GO:0003674,GO:0003676,GO:0003677,GO:0003723,GO:0005488,GO:0005575,GO:0005622,GO:0005623,GO:0005634,GO:0005730,GO:0005929,GO:0006139,GO:0006355,GO:0006357,GO:0006364,GO:0006396,GO:0006725,GO:0006807,GO:0007275,GO:0008150,GO:0008152,GO:0009889,GO:0009890,GO:0009892,GO:0009987,GO:0010467,GO:0010468,GO:0010556,GO:0010558,GO:0010605,GO:0010629,GO:…
SL_28_50.7	10.4878	-4.46693	1.44432	-3.09275	0.00198312	0.0148564	downregulated	folate import across plasma membrane	MFS transporter superfamily	HIAT1	GO:0003674,GO:0005215,GO:0006810,GO:0008150,GO:0051179,GO:0051234,GO:0055085
SL_05_6286	18.6782	-4.43338	1.32493	-3.34612	0.000819509	0.00684894	downregulated	transferase activity, transferring selenium-containing groups	SepSecS/SepCysS family; Pyridoxal phosphate-dependent transferase	SEPSECS	GO:0000049,GO:0001514,GO:0003674,GO:0003676,GO:0003723,GO:0003824,GO:0005488,GO:0005515,GO:0005575,GO:0005622,GO:0005623,GO:0005634,GO:0005737,GO:0005829,GO:0006082,GO:0006412,GO:0006414,GO:0006417,GO:0006451,GO:0006518,GO:0006520,GO:0006807,GO:0008150,GO:0008152,GO:0009058,GO:0009059,GO:0009069,GO:0009889,GO:0009987,GO:0010467,GO:0010468,GO:0010556,GO:0010608,GO:0016259,GO:0016740,GO:0016785,GO:…
SL_10_177.13	11.8352	-4.40345	1.65909	-2.65414	0.00795118	0.0477629	downregulated	Subtilase family	TagA/B/C/D, peptidase domain; Peptidase S8/S53 domain superfamily; Peptidase S8/S53 domain; Peptidase S8, subtilisin-related; -	-	-
SL_22_76.24	20.8871	-4.39246	1.60486	-2.73698	0.00620057	0.0391231	downregulated	fatty acid biosynthetic process		-	-
SL_18_44.10	40.7711	-4.36035	1.18965	-3.66523	0.000247121	0.00246262	downregulated	Nfx1-type zinc finger-containing protein	DNA2/NAM7 helicase-like, C-terminal; P-loop containing nucleoside triphosphate hydrolase	-	-
SL_21_53.0	27.9879	-4.3596	1.29638	-3.36289	0.00077131	0.00648812	downregulated
SL_28_58.0	18.0764	-4.33599	1.49931	-2.89198	0.00382822	0.0262131	downregulated	Glycosyl transferase family 2	Glycosyltransferase 2-like; Nucleotide-diphospho-sugar transferases	-	GO:0003674,GO:0003824,GO:0005575,GO:0005622,GO:0005623,GO:0005737,GO:0006464,GO:0006486,GO:0006807,GO:0008150,GO:0008152,GO:0008378,GO:0008417,GO:0009058,GO:0009059,GO:0009100,GO:0009101,GO:0009987,GO:0016263,GO:0016740,GO:0016757,GO:0016758,GO:0019538,GO:0031127,GO:0034645,GO:0036065,GO:0036211,GO:0043170,GO:0043412,GO:0043413,GO:0044237,GO:0044238,GO:0044249,GO:0044260,GO:0044267,GO:0044424,GO:…
SL_28_10660	21.8476	-4.31342	1.55008	-2.78271	0.00539062	0.0349144	downregulated	MORN repeat-containing protein	-; MORN motif	-	-
SL_11_15.30	110.731	-4.31189	0.681547	-6.32663	2.50581e-10	1.5049e-08	downregulated	Chlorophyll A-B binding protein	Chlorophyll A-B binding protein; -	-	-
SL_17_28.0	12.9605	-4.30098	1.60725	-2.67599	0.00745087	0.0452585	downregulated
SL_20_106.8	150.874	-4.30067	0.862241	-4.98779	6.10752e-07	1.54413e-05	downregulated	-		-	-
SL_23_13213	6.87188	-4.26919	1.6206	-2.63433	0.00843024	0.0499978	downregulated
SL_08_4.8	15.6405	-4.2691	1.51551	-2.81693	0.00484845	0.0319874	downregulated	outer dynein arm assembly		DC2	GO:0000226,GO:0001578,GO:0003341,GO:0005575,GO:0005622,GO:0005623,GO:0005737,GO:0005856,GO:0005929,GO:0005930,GO:0006928,GO:0006996,GO:0007010,GO:0007017,GO:0007018,GO:0008150,GO:0009987,GO:0016043,GO:0022607,GO:0030030,GO:0030031,GO:0032838,GO:0034622,GO:0035082,GO:0036158,GO:0042995,GO:0043226,GO:0043228,GO:0043229,GO:0043232,GO:0043933,GO:0044085,GO:0044422,GO:0044424,GO:0044430,GO:0044441,GO:…
SL_16_15.8	35.7063	-4.23488	1.11906	-3.78433	0.000154125	0.0017051	downregulated		Leucine-rich repeat; -; Leucine-rich repeat, typical subtype
SL_30_63.0	16.06	-4.23128	1.35133	-3.13119	0.00174101	0.0133357	downregulated	WD40 repeats	WD40 repeat; WD40-repeat-containing domain superfamily	-	-
SL_07_13.35	25.5905	-4.22578	1.51483	-2.78961	0.00527723	0.0343049	downregulated
SL_11_12.40	14.0396	-4.20584	1.58118	-2.65994	0.00781546	0.0471248	downregulated	4-amino-4-deoxychorismate synthase activity	Anthranilate synthase component I-like; ADC synthase; Chorismate-utilising enzyme, C-terminal	-	GO:0003674,GO:0003824,GO:0005575,GO:0005622,GO:0005623,GO:0005737,GO:0006082,GO:0006520,GO:0006575,GO:0006725,GO:0006732,GO:0006760,GO:0006766,GO:0006767,GO:0006807,GO:0008150,GO:0008152,GO:0008153,GO:0008483,GO:0008652,GO:0009058,GO:0009072,GO:0009073,GO:0009108,GO:0009110,GO:0009396,GO:0009507,GO:0009536,GO:0009987,GO:0016053,GO:0016740,GO:0016769,GO:0017144,GO:0018130,GO:0019438,GO:0019752,GO:…
SL_09_103.7	34.6508	-4.14927	1.2981	-3.19641	0.00139151	0.0110133	downregulated
SL_05_86.10	8.03209	-4.14889	1.54624	-2.68321	0.00729185	0.044517	downregulated
SL_c723_1.59	22.5151	-4.14828	1.23968	-3.34626	0.000819089	0.0068486	downregulated	nucleus-vacuole junction assembly	Armadillo; Armadillo-type fold; -; PBS lyase HEAT-like repeat	-	-
SL_c4081_0.0	25.3355	-4.14514	1.28722	-3.22023	0.00128089	0.0102228	downregulated
SL_c1977_0.12	14.0425	-4.09792	1.12944	-3.62829	0.000285306	0.00275129	downregulated
SL_c1026_0.17	31.5195	-4.07274	1.45964	-2.79023	0.00526703	0.0342613	downregulated		-; FNIP
SL_04_57.11	29.6622	-3.99485	1.22591	-3.25867	0.00111935	0.00904535	downregulated
SL_07_72.14	12.2659	-3.97639	1.39367	-2.85318	0.0043284	0.0290872	downregulated	endonuclease activity	Pentatricopeptide repeat	-	-
SL_30_11.13	36.7302	-3.97441	1.29402	-3.07137	0.00213079	0.0157539	downregulated
SL_04_24.30	9.18055	-3.94723	1.44538	-2.73093	0.00631564	0.0396829	downregulated	N-terminal peptidyl-methionine acetylation		NAA20	GO:0000001,GO:0003674,GO:0003824,GO:0004596,GO:0005575,GO:0005622,GO:0005623,GO:0005634,GO:0005737,GO:0005829,GO:0006325,GO:0006464,GO:0006473,GO:0006474,GO:0006475,GO:0006508,GO:0006511,GO:0006807,GO:0006950,GO:0006996,GO:0007005,GO:0008080,GO:0008150,GO:0008152,GO:0009056,GO:0009057,GO:0009987,GO:0010033,GO:0010243,GO:0010467,GO:0010498,GO:0010941,GO:0016043,GO:0016407,GO:0016410,GO:0016569,GO:…
SL_18_81.18	43.8322	-3.94435	0.924073	-4.26844	1.96845e-05	0.000314621	downregulated	transcription initiation from RNA polymerase III promoter	-; RNA polymerase III, subunit Rpc25; RNA polymerase Rpb7-like, N-terminal domain superfamily; Nucleic acid-binding, OB-fold	RPC25	GO:0000228,GO:0000428,GO:0000785,GO:0000790,GO:0003674,GO:0003824,GO:0003899,GO:0005575,GO:0005622,GO:0005623,GO:0005634,GO:0005654,GO:0005666,GO:0005694,GO:0006139,GO:0006351,GO:0006352,GO:0006383,GO:0006384,GO:0006399,GO:0006725,GO:0006807,GO:0008150,GO:0008152,GO:0009058,GO:0009059,GO:0009304,GO:0009987,GO:0010467,GO:0016070,GO:0016740,GO:0016772,GO:0016779,GO:0018130,GO:0019438,GO:0030880,GO:…
SL_17_13.5	20.5036	-3.93557	1.49216	-2.63751	0.00835183	0.0496305	downregulated	peptidase inhibitor activity	EGF-like domain; -	-	-
SL_26_4.28	20.0858	-3.92333	1.34268	-2.92201	0.0034778	0.0241615	downregulated	Toll-like Receptor	Leucine-rich repeat; Leucine-rich repeat, typical subtype; -	TOLL7	GO:0000902,GO:0000904,GO:0002218,GO:0002220,GO:0002221,GO:0002252,GO:0002253,GO:0002376,GO:0002429,GO:0002682,GO:0002684,GO:0002697,GO:0002752,GO:0002757,GO:0002758,GO:0002764,GO:0002768,GO:0002831,GO:0003674,GO:0005030,GO:0005488,GO:0005575,GO:0005623,GO:0005886,GO:0006928,GO:0006935,GO:0006950,GO:0006952,GO:0007154,GO:0007165,GO:0007166,GO:0007275,GO:0007399,GO:0007409,GO:0007411,GO:0008150,GO:…
SL_20_83.4	68.3587	-3.91666	0.799191	-4.90079	9.54543e-07	2.27943e-05	downregulated	-	Notch domain	-	-
SL_14_113.34	17.5647	-3.87388	1.32778	-2.91757	0.00352773	0.0244707	downregulated	Metallo-peptidase family M12B Reprolysin-like	-; Peptidase M8, leishmanolysin	-	-
SL_21_5448	13.6595	-3.81966	1.22958	-3.10647	0.00189338	0.0142909	downregulated	-		-	-
SL_14_100.12	16.7683	-3.80893	1.35086	-2.81964	0.00480777	0.0317654	downregulated
SL_23_1127	12.5456	-3.79777	1.38077	-2.75048	0.0059508	0.0378064	downregulated	atpase family aaa	Antifreeze protein, type I	-	-
SL_26_1419	45.0524	-3.79006	1.29892	-2.91785	0.00352457	0.0244582	downregulated	dynein light chain binding	P-loop containing nucleoside triphosphate hydrolase; -; Dynein heavy chain, ATP-binding dynein motor region; Dynein heavy chain, AAA module D4; Dynein heavy chain, coiled coil stalk; Dynein heavy chain 3, AAA+ lid domain; AAA+ ATPase domain; Dynein heavy chain AAA lid domain; Dynein heavy chain, linker; Dynein heavy chain, hydrolytic ATP-binding dynein motor region; Dynein heavy chain, AAA 5 exte…	-	-
SL_08_165.39	22.2654	-3.78957	1.2415	-3.0524	0.00227017	0.0166482	downregulated	telomerase RNA reverse transcriptase activity	Telomerase ribonucleoprotein complex - RNA-binding domain	TERT	GO:0000049,GO:0000228,GO:0000333,GO:0000723,GO:0000781,GO:0000782,GO:0000783,GO:0000784,GO:0001172,GO:0001221,GO:0001223,GO:0001302,GO:0001666,GO:0003674,GO:0003676,GO:0003677,GO:0003720,GO:0003721,GO:0003723,GO:0003824,GO:0003964,GO:0003968,GO:0005488,GO:0005515,GO:0005575,GO:0005622,GO:0005623,GO:0005634,GO:0005654,GO:0005694,GO:0005697,GO:0005730,GO:0005737,GO:0005739,GO:0005759,GO:0005829,GO:…
SL_08_73.18	16.6474	-3.75319	1.4102	-2.66145	0.00778045	0.0469378	downregulated
SL_c2034_0.7	13.8905	-3.74147	1.35059	-2.77024	0.00560151	0.0360223	downregulated	zinc ion transmembrane transporter activity	Zinc finger, RanBP2-type; WLM domain; Zinc finger, RanBP2-type superfamily	-	GO:0000322,GO:0000323,GO:0000324,GO:0000724,GO:0000725,GO:0000731,GO:0003674,GO:0003824,GO:0004175,GO:0004222,GO:0005488,GO:0005515,GO:0005575,GO:0005622,GO:0005623,GO:0005634,GO:0005635,GO:0005737,GO:0005773,GO:0006139,GO:0006259,GO:0006281,GO:0006301,GO:0006302,GO:0006310,GO:0006464,GO:0006508,GO:0006725,GO:0006807,GO:0006950,GO:0006974,GO:0008150,GO:0008152,GO:0008233,GO:0008237,GO:0009058,GO:…
SL_23_57.4	22.4273	-3.68123	1.24346	-2.96049	0.00307153	0.0216775	downregulated
SL_10_82.2	54.1571	-3.6569	1.205	-3.03478	0.0024071	0.0174846	downregulated
SL_07_6.0	87.3724	-3.63879	1.22391	-2.97309	0.00294821	0.0209575	downregulated	protein xylosyltransferase activity	Carbohydrate-binding WSC	-	-
SL_c3255_0.4	10.1625	-3.62378	1.19942	-3.02127	0.00251718	0.0182158	downregulated	acetylation-dependent protein binding	Bromodomain; Bromodomain-like superfamily	-	-
SL_11_64.4	26.0267	-3.61336	1.24307	-2.90681	0.00365136	0.0251645	downregulated	dynein heavy chain binding	WD40 repeat; WD40-repeat-containing domain superfamily; -	DNAI1	GO:0000226,GO:0001578,GO:0003008,GO:0003341,GO:0003351,GO:0003674,GO:0003774,GO:0003824,GO:0005488,GO:0005515,GO:0005575,GO:0005622,GO:0005623,GO:0005737,GO:0005813,GO:0005815,GO:0005856,GO:0005858,GO:0005875,GO:0005929,GO:0005930,GO:0006928,GO:0006996,GO:0007010,GO:0007017,GO:0007018,GO:0007154,GO:0007165,GO:0007166,GO:0007167,GO:0007169,GO:0007275,GO:0007368,GO:0007389,GO:0007507,GO:0007600,GO:…
SL_19_137.6	101.685	-3.59334	0.880455	-4.08123	4.47979e-05	0.000627761	downregulated	heparan sulfate sulfotransferase activity	P-loop containing nucleoside triphosphate hydrolase; Sulfotransferase domain	-	-
SL_c1192_0.21	23.7072	-3.58343	1.32561	-2.70324	0.00686669	0.0424228	downregulated	RRNA-processing protein. Source PGD	PIN-like domain superfamily; -; rRNA-processing protein Fcf1/Utp23	-	-
SL_30_7046	44.9961	-3.52157	1.24858	-2.82046	0.00479545	0.0316956	downregulated	uterine gland development	-; Zinc finger, FYVE/PHD-type; Zinc finger, PHD-finger; Zinc finger, PHD-type	-	-
SL_c793_0.2	10.8934	-3.50839	1.27655	-2.74834	0.00598986	0.0379673	downregulated	branched-chain-amino-acid transaminase activity	Aminotransferase-like, PLP-dependent enzymes; Aminotransferase class IV	-	-
SL_c918_0.14	161.354	-3.49975	1.06168	-3.29644	0.000979192	0.00800219	downregulated
SL_26_36.15	47.971	-3.47838	0.735124	-4.73169	2.2266e-06	4.78032e-05	downregulated
SL_22_46.10	20.7017	-3.44793	1.11489	-3.09263	0.00198392	0.0148564	downregulated
SL_17_52.4	16.0447	-3.44648	1.12314	-3.06862	0.00215047	0.0158799	downregulated		P-loop containing nucleoside triphosphate hydrolase
SL_02_198.25	87.4952	-3.4401	1.24968	-2.75279	0.00590897	0.0376247	downregulated	protein xylosyltransferase activity	Leucine-rich repeat; -; Carbohydrate-binding WSC; Leucine-rich repeat, typical subtype	-	-
SL_26_105.29	40.4518	-3.41446	1.18733	-2.87575	0.00403066	0.0274125	downregulated	cellular response to interleukin-11	Strawberry notch, AAA domain; P-loop containing nucleoside triphosphate hydrolase; Strawberry notch, helicase C domain	-	-
SL_c2394_0.7	21.3624	-3.41319	1.16125	-2.93923	0.00329024	0.0230088	downregulated
SL_15_3495	61.3954	-3.40299	0.794409	-4.28368	1.83829e-05	0.000296439	downregulated
SL_12_118.2	56.4804	-3.39406	0.904176	-3.75376	0.000174201	0.00187889	downregulated
SL_26_37.11	47.4875	-3.39261	0.81832	-4.14583	3.38588e-05	0.0004956	downregulated		P-loop containing nucleoside triphosphate hydrolase
SL_06_116.7	18.4738	-3.38826	1.1455	-2.95788	0.00309766	0.0218055	downregulated
SL_11_15.39	1382.87	-3.33267	0.620371	-5.37206	7.78424e-08	2.49939e-06	downregulated	Chlorophyll A-B binding protein	Chlorophyll A-B binding protein; -	-	-
SL_20_105.0	498.904	-3.32454	0.525617	-6.32502	2.532e-10	1.51559e-08	downregulated	-	Notch domain	-	-
SL_10_103.2	137.834	-3.27711	0.644193	-5.08715	3.6348e-07	9.83626e-06	downregulated	DNA polymerase binding	FANCI solenoid 1 domain; FANCI solenoid 4 domain; FANCI helical domain 2; FANCI helical domain 1; FANCI solenoid 2 domain	FANCI	GO:0000075,GO:0000077,GO:0000278,GO:0003674,GO:0005488,GO:0005515,GO:0005575,GO:0005622,GO:0005623,GO:0005634,GO:0005654,GO:0005737,GO:0005829,GO:0006139,GO:0006259,GO:0006281,GO:0006725,GO:0006807,GO:0006950,GO:0006974,GO:0007049,GO:0007093,GO:0007095,GO:0007346,GO:0008150,GO:0008152,GO:0009893,GO:0009987,GO:0010389,GO:0010564,GO:0010604,GO:0010948,GO:0010972,GO:0019222,GO:0019899,GO:0022402,GO:…
SL_14_11.8	19.633	-3.27552	1.08643	-3.01495	0.0025702	0.0185549	downregulated	major facilitator superfamily	Major facilitator superfamily; MFS transporter superfamily	-	-
SL_20_103.3	837.783	-3.262	0.512495	-6.36494	1.95363e-10	1.18908e-08	downregulated	-	Notch domain	-	-
SL_31_636	78.5429	-3.25753	0.718754	-4.53218	5.83767e-06	0.000108679	downregulated	pheophorbide a oxygenase activity	Pheophorbide a oxygenase; -	-	-
SL_03_20.8	20.7064	-3.25169	0.961663	-3.38132	0.000721388	0.00613384	downregulated
SL_11_15.17	100.79	-3.23012	0.730024	-4.42467	9.659e-06	0.000169192	downregulated	Chlorophyll A-B binding protein	Chlorophyll A-B binding protein; -	-	-
SL_16_85.3	42.0783	-3.2076	1.14331	-2.80553	0.00502335	0.032913	downregulated	endonuclease activity	Pentatricopeptide repeat	-	-
SL_24_118.2	37.1678	-3.19684	1.15513	-2.7675	0.00564876	0.0362656	downregulated
SL_c1597_0.9	18.3737	-3.18626	1.02738	-3.10134	0.00192645	0.0145041	downregulated	Bardet-biedl syndrome 1	Bardet-Biedl syndrome 1, N-terminal; WD40-repeat-containing domain superfamily	BBS1	GO:0000003,GO:0000226,GO:0000902,GO:0000904,GO:0001085,GO:0001103,GO:0001501,GO:0001664,GO:0001764,GO:0001894,GO:0001895,GO:0003008,GO:0003352,GO:0003356,GO:0003674,GO:0005102,GO:0005113,GO:0005119,GO:0005488,GO:0005515,GO:0005575,GO:0005622,GO:0005623,GO:0005737,GO:0005813,GO:0005815,GO:0005829,GO:0005856,GO:0005886,GO:0005929,GO:0005930,GO:0006629,GO:0006810,GO:0006892,GO:0006893,GO:0006928,GO:…
SL_20_106.28	93.2474	-3.1515	1.13223	-2.78345	0.00537837	0.0348476	downregulated	-	Notch domain	-	-
SL_16_18.17	194.58	-3.1512	0.917129	-3.43595	0.00059049	0.0051492	downregulated	-		-	-
SL_c2137_6531	2840.94	-3.13268	0.776489	-4.03441	5.47392e-05	0.000740105	downregulated	naringenin-chalcone synthase activity	Chalcone/stilbene synthase, C-terminal; Chalcone/stilbene synthase, N-terminal; -; Thiolase-like	-	GO:0000325,GO:0001101,GO:0005575,GO:0005622,GO:0005623,GO:0005634,GO:0005737,GO:0005773,GO:0005774,GO:0005783,GO:0006810,GO:0006950,GO:0006979,GO:0008150,GO:0008152,GO:0009058,GO:0009314,GO:0009411,GO:0009416,GO:0009611,GO:0009628,GO:0009629,GO:0009705,GO:0009719,GO:0009725,GO:0009733,GO:0009753,GO:0009812,GO:0009813,GO:0009889,GO:0009914,GO:0009926,GO:0009962,GO:0010033,GO:0010224,GO:0010817,GO:…
SL_11_35.18	1430.36	-3.07111	0.35571	-8.63374	5.93804e-18	2.02532e-15	downregulated	Zinc-finger double-stranded RNA-binding	Zinc finger C2H2 superfamily; Zinc finger C2H2-type; -	-	-
SL_05_130.4	53.8893	-3.05849	0.985975	-3.102	0.00192218	0.014484	downregulated
SL_24_67.2	53.4139	-3.05435	0.811559	-3.76357	0.000167507	0.00181973	downregulated	phosphatidylinositol binding	Tubby, C-terminal; Tubby-like, C-terminal	-	-
SL_18_44.25	42.4008	-3.02696	0.958213	-3.15897	0.0015833	0.0123262	downregulated	Nfx1-type zinc finger-containing protein		-	-
SL_19_19.30	20.9379	-3.02426	1.14606	-2.63883	0.00831922	0.0495018	downregulated	U-box domain	-; U-box domain	-	-
SL_03_20.6	44.7705	-3.0202	0.582864	-5.18165	2.1993e-07	6.25105e-06	downregulated
SL_c2660_0.4	26.0138	-2.99663	1.04555	-2.86608	0.00415588	0.0281476	downregulated		GINS complex protein Sld5, alpha-helical domain; GINS, helical bundle-like domain superfamily; -; DNA replication complex GINS protein SLD5, C-terminal
SL_20_65.15	28.693	-2.99567	1.08757	-2.75448	0.00587861	0.037471	downregulated
SL_31_80.7	81.0711	-2.97118	0.833288	-3.5656	0.000363019	0.00338786	downregulated	Ctr copper transporter family	Ctr copper transporter	-	-
SL_05_130.2	60.7123	-2.92867	1.03272	-2.83588	0.00456996	0.0303941	downregulated
SL_23_106.13	49.2454	-2.92712	0.767724	-3.81273	0.000137443	0.00155869	downregulated
SL_04_43.6	27.2323	-2.92264	0.88092	-3.31771	0.000907582	0.00747442	downregulated	nucleotide-excision repair, DNA gap filling	DNA polymerase delta subunit 3	POLD3	GO:0000228,GO:0000278,GO:0000723,GO:0000724,GO:0000725,GO:0000731,GO:0003674,GO:0003824,GO:0003887,GO:0005488,GO:0005515,GO:0005575,GO:0005622,GO:0005623,GO:0005634,GO:0005654,GO:0005657,GO:0005694,GO:0006139,GO:0006259,GO:0006260,GO:0006261,GO:0006271,GO:0006272,GO:0006273,GO:0006281,GO:0006283,GO:0006289,GO:0006296,GO:0006297,GO:0006298,GO:0006301,GO:0006302,GO:0006310,GO:0006725,GO:0006807,GO:…
SL_10_134.13	38.7212	-2.91963	0.927428	-3.1481	0.00164337	0.0127048	downregulated	maturation of LSU-rRNA	WD40 repeat; -; G-protein beta WD-40 repeat; WD40-repeat-containing domain superfamily	-	-
SL_04_78.4	19.8603	-2.90134	1.07221	-2.70596	0.00681082	0.0421786	downregulated	spectrin binding	Ankyrin repeat; -; Ankyrin repeat-containing domain superfamily	-	-
SL_29_18.12	44.8493	-2.89145	1.01703	-2.84304	0.0044685	0.0298843	downregulated
SL_14_3.12	38.051	-2.87546	0.952605	-3.01853	0.00254008	0.0183595	downregulated	-		-	-
SL_06_55.20	24.4628	-2.87303	1.08598	-2.64557	0.00815546	0.0488005	downregulated	-	Notch domain	-	-
SL_09_111.37	78.5903	-2.83587	0.68863	-4.11814	3.81949e-05	0.000548411	downregulated	positive regulation of mitochondrial translation	Mitochondrial glycoprotein; Mitochondrial glycoprotein superfamily	MAM33	GO:0003674,GO:0003676,GO:0005488,GO:0005575,GO:0005622,GO:0005623,GO:0005737,GO:0005739,GO:0005759,GO:0006091,GO:0006417,GO:0008150,GO:0008152,GO:0008494,GO:0009060,GO:0009889,GO:0009891,GO:0009893,GO:0009987,GO:0010468,GO:0010556,GO:0010557,GO:0010604,GO:0010608,GO:0010628,GO:0015980,GO:0019222,GO:0031323,GO:0031325,GO:0031326,GO:0031328,GO:0031974,GO:0032268,GO:0032270,GO:0034248,GO:0034250,GO:…
SL_19_12.46	33.3619	-2.82782	1.02063	-2.77065	0.00559449	0.0359899	downregulated	single-stranded DNA-dependent ATPase activity	DNA replication factor Dna2, N-terminal	-	-
SL_17_76.45	152.316	-2.8139	0.50902	-5.52806	3.23785e-08	1.13873e-06	downregulated	helicase activity	P-loop containing nucleoside triphosphate hydrolase; -; DEAD/DEAH box helicase domain; Helicase, C-terminal; Helicase superfamily 1/2, ATP-binding domain; DDX52/Rok1, DEAD-box helicase domain	DDX52	GO:0000166,GO:0000447,GO:0000460,GO:0000462,GO:0000466,GO:0000469,GO:0000472,GO:0000478,GO:0000479,GO:0000480,GO:0000966,GO:0000967,GO:0003674,GO:0003724,GO:0003824,GO:0004004,GO:0004386,GO:0005488,GO:0005524,GO:0005575,GO:0005622,GO:0005623,GO:0005634,GO:0005654,GO:0005730,GO:0005737,GO:0006139,GO:0006364,GO:0006396,GO:0006403,GO:0006725,GO:0006807,GO:0008026,GO:0008144,GO:0008150,GO:0008152,GO:…
SL_19_12.22	16.8167	-2.81168	1.00847	-2.78807	0.0053023	0.0344473	downregulated	single-stranded DNA-dependent ATPase activity	P-loop containing nucleoside triphosphate hydrolase; DNA2/NAM7 helicase, helicase domain; -; DNA2/NAM7 helicase-like, C-terminal	DNA2	GO:0000002,GO:0000003,GO:0000014,GO:0000075,GO:0000076,GO:0000166,GO:0000228,GO:0000278,GO:0000706,GO:0000723,GO:0000729,GO:0000733,GO:0000781,GO:0000784,GO:0001302,GO:0001325,GO:0003674,GO:0003676,GO:0003677,GO:0003678,GO:0003682,GO:0003824,GO:0004003,GO:0004386,GO:0004518,GO:0004519,GO:0004520,GO:0004527,GO:0004529,GO:0004536,GO:0005488,GO:0005515,GO:0005524,GO:0005575,GO:0005622,GO:0005623,GO:…
SL_c2411_0.14	42.2859	-2.7705	0.835411	-3.31633	0.000912091	0.00750472	downregulated	GTPase activator activity	Rab-GTPase-TBC domain; Rab-GTPase-TBC domain superfamily	TBC1D19	GO:0003674,GO:0005096,GO:0008047,GO:0008150,GO:0030234,GO:0030695,GO:0043085,GO:0043087,GO:0043547,GO:0044093,GO:0050790,GO:0051336,GO:0051345,GO:0060589,GO:0065007,GO:0065009,GO:0098772
SL_24_105.0	32.4186	-2.76552	0.819761	-3.37357	0.000741997	0.00629722	downregulated	nuclear import signal receptor activity		-	-
SL_26_12.27	223.087	-2.75302	0.759658	-3.62402	0.000290058	0.00278755	downregulated		Galactose-binding-like domain superfamily
SL_11_517	29.581	-2.74884	0.771945	-3.56093	0.000369539	0.00343276	downregulated	Belongs to the mitochondrial carrier (TC 2.A.29) family	Mitochondrial substrate/solute carrier; Mitochondrial carrier domain superfamily; Mitochondrial carrier protein	SLC25A21	GO:0003674,GO:0005215,GO:0005310,GO:0005342,GO:0005575,GO:0005622,GO:0005623,GO:0005737,GO:0005739,GO:0005740,GO:0005743,GO:0006082,GO:0006520,GO:0006553,GO:0006554,GO:0006807,GO:0006810,GO:0006811,GO:0006820,GO:0006835,GO:0006839,GO:0008150,GO:0008152,GO:0008509,GO:0008514,GO:0009056,GO:0009063,GO:0009066,GO:0009068,GO:0009987,GO:0015075,GO:0015139,GO:0015318,GO:0015711,GO:0015742,GO:0015849,GO:…
SL_11_16.8	831.035	-2.72028	0.66515	-4.08972	4.31895e-05	0.000610905	downregulated	Chlorophyll A-B binding protein	-; Chlorophyll A-B binding protein	-	-
SL_21_39.5	67.2514	-2.71989	0.744993	-3.65089	0.000261336	0.00257588	downregulated	protein import into nucleus	Armadillo-type fold	HEATR3	GO:0003674,GO:0005488,GO:0005515,GO:0006606,GO:0006810,GO:0006886,GO:0006913,GO:0008104,GO:0008150,GO:0015031,GO:0015833,GO:0017038,GO:0022613,GO:0033036,GO:0033365,GO:0034504,GO:0034613,GO:0042254,GO:0042273,GO:0042886,GO:0044085,GO:0045184,GO:0046907,GO:0051082,GO:0051169,GO:0051170,GO:0051179,GO:0051234,GO:0051641,GO:0051649,GO:0070727,GO:0071702,GO:0071705,GO:0071840,GO:0072594
SL_08_28.9	40.4599	-2.68361	0.74823	-3.58661	0.000334999	0.00315734	downregulated
SL_c2729_0.8	16.2583	-2.68008	1.0003	-2.67928	0.00737814	0.0448771	downregulated	tRNA N-acetyltransferase activity	Possible tRNA binding domain	NAT10	GO:0000049,GO:0000154,GO:0000166,GO:0002097,GO:0002101,GO:0003674,GO:0003676,GO:0003723,GO:0003824,GO:0005488,GO:0005515,GO:0005524,GO:0005575,GO:0005622,GO:0005623,GO:0005634,GO:0005654,GO:0005697,GO:0005730,GO:0006139,GO:0006325,GO:0006364,GO:0006396,GO:0006399,GO:0006400,GO:0006464,GO:0006473,GO:0006475,GO:0006725,GO:0006807,GO:0006996,GO:0008033,GO:0008080,GO:0008144,GO:0008150,GO:0008152,GO:…
SL_c1374_0.5	94.6453	-2.66791	0.546151	-4.88493	1.03463e-06	2.4577e-05	downregulated	COG0457 FOG TPR repeat	Tetratricopeptide-like helical domain superfamily; -	MA20_05980	-
SL_30_51.25	31.5805	-2.66558	0.974493	-2.73535	0.00623148	0.0392907	downregulated	ATP-dependent DNA helicase activity	UvrD-like helicase, ATP-binding domain; -; UvrD-like DNA helicase, C-terminal; P-loop containing nucleoside triphosphate hydrolase	-	-
SL_31_81.4	53.1985	-2.6652	0.917546	-2.9047	0.00367601	0.0253051	downregulated	ribonuclease MRP activity	Pop1, N-terminal; POPLD domain	POP1	GO:0000049,GO:0000171,GO:0000172,GO:0000294,GO:0000447,GO:0000460,GO:0000462,GO:0000466,GO:0000469,GO:0000478,GO:0000479,GO:0000956,GO:0000966,GO:0001682,GO:0003674,GO:0003676,GO:0003723,GO:0003824,GO:0004518,GO:0004519,GO:0004521,GO:0004526,GO:0004540,GO:0004549,GO:0005488,GO:0005575,GO:0005622,GO:0005623,GO:0005634,GO:0005654,GO:0005655,GO:0005697,GO:0005730,GO:0005732,GO:0006139,GO:0006364,GO:…
SL_09_55.5	19.8562	-2.63157	0.921791	-2.85484	0.00430583	0.0289894	downregulated	regulation of canonical Wnt signaling pathway involved in osteoblast differentiation	EGF-like domain, extracellular; EGF-like domain; -; Laminin-type EGF domain	-	-
SL_c2616_0.2	53.9753	-2.63102	0.641321	-4.1025	4.08712e-05	0.000580384	downregulated	Major Facilitator	MFS transporter superfamily	-	-
SL_14_117.7	40.9069	-2.6074	0.837464	-3.11345	0.00184917	0.0140194	downregulated	F-box LRR-repeat protein	Leucine-rich repeat, cysteine-containing subtype; -	-	-
SL_26_81.18	38.0345	-2.59899	0.936277	-2.77588	0.00550525	0.0355043	downregulated	ATP-dependent DNA helicase activity	UvrD-like helicase, ATP-binding domain; P-loop containing nucleoside triphosphate hydrolase; UvrD-like DNA helicase, C-terminal	-	-
SL_05_87.27	16.8732	-2.59773	0.910183	-2.85408	0.00431619	0.0290267	downregulated	GTP binding	-	-	-
SL_24_38.9	50.831	-2.5806	0.763621	-3.37942	0.000726386	0.00617343	downregulated	oxidoreductase activity	-; Isopenicillin N synthase-like, Fe(2+) 2OG dioxygenase domain; Non-haem dioxygenase N-terminal domain; Oxoglutarate/iron-dependent dioxygenase	-	GO:0007275,GO:0008150,GO:0009653,GO:0009791,GO:0010015,GO:0010101,GO:0010102,GO:0010468,GO:0019222,GO:0022622,GO:0032501,GO:0032502,GO:0048364,GO:0048527,GO:0048528,GO:0048731,GO:0048856,GO:0050789,GO:0060255,GO:0065007,GO:0090696,GO:0090697,GO:0090698,GO:0099402,GO:1905392
SL_11_16.11	2400.16	-2.56921	0.595434	-4.31485	1.59709e-05	0.000262221	downregulated	Chlorophyll A-B binding protein	Chlorophyll A-B binding protein; -	-	-
SL_09_9433	64.4635	-2.5388	0.667981	-3.8007	0.000144286	0.00162004	downregulated	microtubule motor activity	Kinesin motor domain; P-loop containing nucleoside triphosphate hydrolase	STARD9	-
SL_c1693_4530	50.4052	-2.53539	0.751731	-3.37274	0.000744244	0.00631333	downregulated	basic region leucin zipper	Basic-leucine zipper domain; -; Basic-leucine zipper domain superfamily	-	-
SL_31_80.0	124.372	-2.53291	0.648743	-3.90433	9.44851e-05	0.00115719	downregulated	Ctr copper transporter family	Ctr copper transporter	-	-
SL_19_11.31	60.0829	-2.46272	0.627105	-3.92713	8.59671e-05	0.00106659	downregulated	helicase activity	P-loop containing nucleoside triphosphate hydrolase; -; Helicase superfamily 1/2, ATP-binding domain; DEAD/DEAH box helicase domain; Helicase, C-terminal	DBP6	GO:0000460,GO:0000463,GO:0000466,GO:0000470,GO:0003674,GO:0003724,GO:0003824,GO:0004004,GO:0004386,GO:0005488,GO:0005515,GO:0005575,GO:0005622,GO:0005623,GO:0005634,GO:0005730,GO:0005737,GO:0006139,GO:0006364,GO:0006396,GO:0006725,GO:0006807,GO:0008026,GO:0008150,GO:0008152,GO:0008186,GO:0009987,GO:0010467,GO:0010501,GO:0016070,GO:0016072,GO:0016462,GO:0016787,GO:0016817,GO:0016818,GO:0016887,GO:…
SL_26_28.22	22.7812	-2.46114	0.891104	-2.7619	0.00574662	0.0367723	downregulated	metalloendopeptidase activity	Peptidase M76, ATP23	XRCC6BP1	GO:0000726,GO:0003674,GO:0003824,GO:0004672,GO:0004674,GO:0004677,GO:0005575,GO:0005622,GO:0005623,GO:0005634,GO:0005737,GO:0005829,GO:0005886,GO:0005958,GO:0006139,GO:0006259,GO:0006281,GO:0006302,GO:0006303,GO:0006464,GO:0006468,GO:0006725,GO:0006793,GO:0006796,GO:0006807,GO:0006950,GO:0006974,GO:0008150,GO:0008152,GO:0009987,GO:0016020,GO:0016301,GO:0016310,GO:0016740,GO:0016772,GO:0016773,GO:…
SL_23_148.4	26.2163	-2.44944	0.801738	-3.05516	0.00224939	0.0165226	downregulated
SL_24_9894	51.5584	-2.43856	0.736354	-3.31167	0.000927396	0.00761757	downregulated	phosphatidylinositol N-acetylglucosaminyltransferase activity	Phosphatidylinositol N-acetylglucosaminyltransferase subunit C	PIGC	GO:0000003,GO:0000506,GO:0000902,GO:0000904,GO:0001654,GO:0001745,GO:0001751,GO:0001754,GO:0003006,GO:0003674,GO:0003824,GO:0005575,GO:0005622,GO:0005623,GO:0005737,GO:0005783,GO:0005789,GO:0006464,GO:0006497,GO:0006505,GO:0006506,GO:0006629,GO:0006643,GO:0006644,GO:0006650,GO:0006661,GO:0006664,GO:0006793,GO:0006796,GO:0006807,GO:0006996,GO:0007275,GO:0007399,GO:0007423,GO:0008150,GO:0008152,GO:…
SL_10_122.37	319.875	-2.42383	0.463746	-5.22662	1.72637e-07	5.08266e-06	downregulated	EamA-like transporter family	EamA domain; -	-	-
SL_28_85.30	31.5302	-2.42339	0.783547	-3.09285	0.00198243	0.0148564	downregulated	recombinase activity	DNA recombination and repair protein RecA-like, ATP-binding domain; DNA recombination and repair protein Rad51-like, C-terminal; P-loop containing nucleoside triphosphate hydrolase; AAA+ ATPase domain	RAD51B	GO:0000003,GO:0000150,GO:0000217,GO:0000280,GO:0000400,GO:0000707,GO:0000724,GO:0000725,GO:0000730,GO:0001701,GO:0001824,GO:0001832,GO:0003674,GO:0003676,GO:0003677,GO:0003690,GO:0003697,GO:0003824,GO:0005488,GO:0005575,GO:0005622,GO:0005623,GO:0005634,GO:0005654,GO:0005657,GO:0005694,GO:0006139,GO:0006259,GO:0006281,GO:0006302,GO:0006310,GO:0006312,GO:0006725,GO:0006807,GO:0006950,GO:0006974,GO:…
SL_13_63.10	105.841	-2.42024	0.66607	-3.63362	0.000279472	0.00271322	downregulated
SL_c1434_0.10	48.4186	-2.41883	0.703641	-3.43759	0.000586914	0.00512049	downregulated	UDP-glucose:glycoprotein glucosyltransferase activity	UDP-glucose:Glycoprotein Glucosyltransferase	-	-
SL_10_81.2	462.425	-2.41279	0.358764	-6.72529	1.75247e-11	1.34235e-09	downregulated	N,N-dimethylaniline monooxygenase activity	Flavin monooxygenase-like; FAD/NAD(P)-binding domain superfamily	-	-
SL_16_96.0	35.142	-2.4117	0.757078	-3.18554	0.00144486	0.0113807	downregulated	ATP adenylyltransferase	Ap4A phosphorylase 1/2, N-terminal domain; ATP adenylyltransferase, C-terminal; HIT-like superfamily	-	-
SL_03_154.2	40.4275	-2.39813	0.90675	-2.64475	0.00817512	0.0488518	downregulated	-		-	-
SL_16_3945	4921.78	-2.39494	0.321819	-7.44187	9.92702e-14	1.18842e-11	downregulated	Sushi, nidogen and EGF-like	von Willebrand factor, type D domain	-	-
SL_21_142.0	46.7814	-2.38921	0.53696	-4.44951	8.60662e-06	0.000152642	downregulated	Poly(ADP-ribose) polymerase catalytic domain		-	-
SL_15_62.34	27.0451	-2.37481	0.750972	-3.16231	0.0015652	0.0122116	downregulated	Sulfotransferase family	Sulfotransferase domain; P-loop containing nucleoside triphosphate hydrolase	-	-
SL_04_35.8	22.9593	-2.36661	0.825688	-2.86623	0.00415396	0.0281451	downregulated	dimethylargininase activity	-	DDAH1	GO:0000052,GO:0001505,GO:0003008,GO:0003013,GO:0003018,GO:0003073,GO:0003674,GO:0003824,GO:0005488,GO:0005575,GO:0005622,GO:0005623,GO:0005737,GO:0005829,GO:0006082,GO:0006464,GO:0006520,GO:0006525,GO:0006527,GO:0006807,GO:0006809,GO:0007154,GO:0007165,GO:0007263,GO:0008015,GO:0008150,GO:0008152,GO:0008217,GO:0008270,GO:0008285,GO:0009056,GO:0009058,GO:0009063,GO:0009064,GO:0009065,GO:0009889,GO:…
SL_16_95.7	57.6914	-2.3644	0.885187	-2.67107	0.00756105	0.0457653	downregulated	malate dehydrogenase (decarboxylating) (NAD+) activity	NAD(P)-binding domain superfamily; Malic enzyme, NAD-binding; Malic oxidoreductase; Malic enzyme, N-terminal domain; Aminoacid dehydrogenase-like, N-terminal domain superfamily	-	-
SL_c2461_t0.1	2612.35	-2.35328	0.484077	-4.86137	1.16576e-06	2.70172e-05	downregulated
SL_22_46.7	234.863	-2.3415	0.592626	-3.95106	7.78043e-05	0.00098217	downregulated	structural constituent of cuticle		-	-
SL_22_11.14	30.6073	-2.31282	0.80801	-2.86236	0.00420495	0.0284054	downregulated	Putative zinc- or iron-chelating domain	Putative zinc- or iron-chelating domain containing protein	-	-
SL_20_98.0	67.5261	-2.29426	0.72859	-3.14891	0.00163882	0.0126874	downregulated	-		-	-
SL_c1097_0.3	56.0868	-2.29249	0.828346	-2.76756	0.0056478	0.0362656	downregulated
SL_c1014_0.19	226.318	-2.27012	0.63938	-3.5505	0.000384493	0.00354966	downregulated	ankyrin repeats	Ankyrin repeat; Ankyrin repeat-containing domain superfamily; -	-	-
SL_14_103.17	72.0384	-2.26894	0.778362	-2.91501	0.00355671	0.0246482	downregulated	Sulfotransferase family	Sulfotransferase	-	-
SL_05_79.6	97.5138	-2.258	0.640479	-3.52548	0.000422709	0.00386315	downregulated	PFAM DNA photolyase, FAD-binding		phr	-
SL_08_70.9	81.4536	-2.23882	0.698372	-3.20577	0.001347	0.0106938	downregulated	asparagine catabolic process	Asparaginase/glutaminase-like; Asparaginase/glutaminase, C-terminal; Asparaginase/glutaminase-like superfamily; L-asparaginase, N-terminal; Type I (cytosolic) L-asparaginase	-	-
SL_11_89.51	5566.68	-2.21977	0.318351	-6.97273	3.10852e-12	2.71462e-10	downregulated	ATP citrate synthase activity	Citrate synthase; -; CoA-binding; Citrate synthase superfamily; NAD(P)-binding domain superfamily; ATP-citrate lyase/succinyl-CoA ligase; ATP-citrate synthase, citrate-binding domain; Succinyl-CoA synthetase-like; ATP-grasp fold, succinyl-CoA synthetase-type	ACLA-3	GO:0003674,GO:0003824,GO:0003878,GO:0005575,GO:0005622,GO:0005623,GO:0005737,GO:0005829,GO:0005886,GO:0006082,GO:0006084,GO:0006085,GO:0006091,GO:0006101,GO:0006139,GO:0006163,GO:0006164,GO:0006629,GO:0006631,GO:0006633,GO:0006637,GO:0006725,GO:0006732,GO:0006753,GO:0006790,GO:0006793,GO:0006796,GO:0006807,GO:0008150,GO:0008152,GO:0008610,GO:0009058,GO:0009108,GO:0009117,GO:0009150,GO:0009152,GO:…
SL_18_64.17	142.478	-2.20878	0.714714	-3.09044	0.0019986	0.0149478	downregulated	YHYH protein	YHYH domain	-	-
SL_25_1.6	65.851	-2.20334	0.815628	-2.70141	0.0069047	0.0425703	downregulated	ribosomal large subunit biogenesis	WD40-repeat-containing domain superfamily; WD40 repeat	PAK1IP1	GO:0000027,GO:0000460,GO:0000463,GO:0000466,GO:0000470,GO:0001932,GO:0001933,GO:0003674,GO:0004857,GO:0004860,GO:0005575,GO:0005622,GO:0005623,GO:0005634,GO:0005730,GO:0006139,GO:0006364,GO:0006396,GO:0006469,GO:0006725,GO:0006807,GO:0006996,GO:0008150,GO:0008152,GO:0008283,GO:0009892,GO:0009966,GO:0009987,GO:0010467,GO:0010563,GO:0010605,GO:0010646,GO:0016020,GO:0016043,GO:0016070,GO:0016072,GO:…
SL_08_98.21	51.8848	-2.19922	0.565402	-3.88965	0.000100387	0.00121644	downregulated	ribonuclease III activity	Ribonuclease III domain; Ribonuclease III, endonuclease domain superfamily	-	-
SL_c4074_11255	38.379	-2.17881	0.80283	-2.71391	0.00664943	0.0413491	downregulated	Ran GTPase binding		IPO9	GO:0000166,GO:0001882,GO:0001883,GO:0003674,GO:0005215,GO:0005488,GO:0005515,GO:0005525,GO:0005575,GO:0005622,GO:0005623,GO:0005634,GO:0005635,GO:0005643,GO:0005737,GO:0005829,GO:0006606,GO:0006810,GO:0006886,GO:0006913,GO:0008104,GO:0008150,GO:0008536,GO:0008565,GO:0012505,GO:0015031,GO:0015833,GO:0016020,GO:0016021,GO:0017016,GO:0017038,GO:0017076,GO:0019001,GO:0019899,GO:0022613,GO:0031224,GO:…
SL_30_36.0	36.9673	-2.16754	0.611572	-3.54421	0.000393786	0.00362263	downregulated	rRNA primary transcript binding	Brix domain; -	RPF1	GO:0000027,GO:0000054,GO:0000055,GO:0000460,GO:0000463,GO:0000466,GO:0000470,GO:0003674,GO:0003676,GO:0003723,GO:0005488,GO:0005575,GO:0005622,GO:0005623,GO:0005634,GO:0005730,GO:0005732,GO:0006139,GO:0006364,GO:0006396,GO:0006403,GO:0006405,GO:0006611,GO:0006725,GO:0006807,GO:0006810,GO:0006886,GO:0006913,GO:0006996,GO:0008104,GO:0008150,GO:0008152,GO:0009987,GO:0010467,GO:0015031,GO:0015833,GO:…
SL_c1334_0.30	44.9669	-2.15178	0.776338	-2.7717	0.00557642	0.0358992	downregulated
SL_24_87.0	111.076	-2.14684	0.62827	-3.41707	0.000632991	0.00546968	downregulated	ATP-dependent DNA helicase activity	ATP-dependent helicase, C-terminal; Helicase superfamily 1/2, ATP-binding domain, DinG/Rad3-type; DEAD2; Helicase-like, DEXD box c2 type; Helical and beta-bridge domain; P-loop containing nucleoside triphosphate hydrolase; RAD3/XPD family	ERCC2	GO:0000018,GO:0000019,GO:0000109,GO:0000112,GO:0000166,GO:0000428,GO:0000439,GO:0000717,GO:0000988,GO:0000990,GO:0000991,GO:0001109,GO:0001111,GO:0001112,GO:0001113,GO:0001120,GO:0001503,GO:0001701,GO:0001942,GO:0002244,GO:0002262,GO:0002376,GO:0002520,GO:0003674,GO:0003676,GO:0003677,GO:0003678,GO:0003684,GO:0003824,GO:0004003,GO:0004386,GO:0005488,GO:0005515,GO:0005524,GO:0005575,GO:0005622,GO:…
SL_23_87.20	50.8719	-2.10429	0.763575	-2.75584	0.00585418	0.0373548	downregulated	nucleotide-excision repair involved in interstrand cross-link repair	Helicase superfamily 1/2, ATP-binding domain; DEAD/DEAH box helicase domain; Helicase, C-terminal; -; MrfA-like Zn-binding domain; P-loop containing nucleoside triphosphate hydrolase	-	GO:0000166,GO:0000217,GO:0000405,GO:0003674,GO:0003676,GO:0003677,GO:0003678,GO:0003724,GO:0003824,GO:0004003,GO:0004004,GO:0004386,GO:0005488,GO:0005524,GO:0005575,GO:0005622,GO:0005623,GO:0005634,GO:0005694,GO:0005730,GO:0005737,GO:0006139,GO:0006259,GO:0006281,GO:0006289,GO:0006725,GO:0006807,GO:0006950,GO:0006974,GO:0006996,GO:0008026,GO:0008094,GO:0008144,GO:0008150,GO:0008152,GO:0008186,GO:…
SL_08_4.9	187.525	-2.08911	0.598005	-3.49347	0.000476788	0.0042846	downregulated
SL_19_58.18	154.183	-2.07741	0.482964	-4.30139	1.69732e-05	0.000276918	downregulated
SL_26_36.25	93.488	-2.03294	0.628887	-3.23261	0.00122667	0.00984659	downregulated		Ankyrin repeat-containing domain superfamily
SL_23_18.12	8031.84	-2.02966	0.490608	-4.13704	3.51822e-05	0.000512068	downregulated	-		-	-
SL_08_76.11	768.908	-2.02924	0.513772	-3.94969	7.8254e-05	0.00098441	downregulated	ERAD pathway	Di-copper centre-containing domain superfamily; Tyrosinase copper-binding domain	-	-
SL_11_91.28	43.7537	-2.01408	0.758388	-2.65573	0.00791366	0.0475899	downregulated	calcium-dependent cysteine-type endopeptidase activity	Peptidase C2, calpain, large subunit, domain III; Calpain large subunit, domain III superfamily; Peptidase C2, calpain, domain III; Peptidase C2, calpain, catalytic domain; Papain-like cysteine peptidase superfamily	-	-
SL_29_48.22	100.986	-2.01087	0.746109	-2.69514	0.00703593	0.0432457	downregulated
SL_21_65.4	59.4522	-2.00005	0.740223	-2.70195	0.00689336	0.0425294	downregulated		DNA mismatch repair protein MutS, core; DNA mismatch repair protein MutS, C-terminal; DNA mismatch repair protein MutS, N-terminal; DNA mismatch repair protein MutS, connector domain; P-loop containing nucleoside triphosphate hydrolase; DNA mismatch repair protein MutS, core domain superfamily; DNA mismatch repair protein MutS-like, N-terminal
SL_23_11.4	1.44282	20.5391	5.15299	3.98586	6.72374e-05	0.000869421	upregulated
SL_02_63.3	61.0257	18.6273	4.10208	4.54094	5.60027e-06	0.000104908	upregulated	Polysaccharide pyruvyl transferase	Polysaccharide pyruvyl transferase	-	GO:0000271,GO:0003674,GO:0003824,GO:0005575,GO:0005622,GO:0005623,GO:0005737,GO:0005794,GO:0005975,GO:0005976,GO:0008150,GO:0008152,GO:0009058,GO:0009059,GO:0009272,GO:0009987,GO:0012505,GO:0016051,GO:0016740,GO:0016746,GO:0016747,GO:0033692,GO:0034637,GO:0034645,GO:0042546,GO:0043170,GO:0043226,GO:0043227,GO:0043229,GO:0043231,GO:0044085,GO:0044237,GO:0044238,GO:0044249,GO:0044260,GO:0044262,GO:…
SL_12_56.45	0.861161	16.5149	5.18969	3.18225	0.00146134	0.0115005	upregulated	nutrient reservoir activity	-; Cupin 1; Germin; RmlC-like cupin domain superfamily	-	-
SL_20_94.51	1.27239	16.1841	5.22287	3.0987	0.00194371	0.0146219	upregulated
SL_10_47.24	0.66392	15.3962	5.19053	2.9662	0.00301504	0.0213387	upregulated
SL_29_64.1	1.31289	14.0591	5.2313	2.68749	0.00719911	0.0440103	upregulated
SL_21_t86.24	0.42287	13.7996	5.21727	2.64498	0.00816947	0.0488358	upregulated
SL_10_76.0	47.9749	6.47029	1.24998	5.17631	2.26317e-07	6.39238e-06	upregulated	-	RlpA-like domain superfamily	-	-
SL_14_1.7	12.7724	5.66915	1.70175	3.33136	0.000864213	0.00715638	upregulated	glucan endo-1,4-beta-glucanase activity, C-3 substituted reducing group	Galactose-binding-like domain superfamily	-	-
SL_22_2.12	71.6877	5.33309	0.803043	6.6411	3.11346e-11	2.2703e-09	upregulated	-	Tissue inhibitor of metalloproteinases-like, OB-fold; Protease inhibitor I35 (TIMP)	-	-
SL_10_75.3	23.6065	4.71051	1.35641	3.47277	0.000515122	0.00457136	upregulated	-	RlpA-like domain superfamily	-	-
SL_10_12.11	589.942	4.67509	1.21396	3.85109	0.000117593	0.00137824	upregulated	glucan endo-1,4-beta-glucanase activity, C-3 substituted reducing group	Galactose-binding-like domain superfamily; -; Cellulose binding, type IV; Carbohydrate binding module family 6	-	-
SL_13_256	13.0541	4.46222	1.41274	3.15856	0.00158549	0.0123379	upregulated
SL_16_19.6	66.0288	4.15407	1.44961	2.86564	0.00416169	0.0281658	upregulated	-	Spondin, N-terminal	-	-
SL_09_147.26	953.561	3.88881	0.540801	7.19084	6.43928e-13	6.50295e-11	upregulated	AMP-binding enzyme	AMP-dependent synthetase/ligase; -	-	-
SL_01_15237	385.488	3.86378	1.35572	2.84999	0.00437206	0.0293478	upregulated
SL_14_115.10	1473.25	3.69168	0.376168	9.8139	9.81014e-23	8.44466e-20	upregulated
SL_21_103.12	183.546	3.60821	0.734297	4.91383	8.93159e-07	2.14417e-05	upregulated
SL_21_101.6	190.829	3.52887	0.664278	5.31234	1.08224e-07	3.38473e-06	upregulated
SL_10_76.4	251.588	3.52673	0.837391	4.21157	2.53603e-05	0.000389829	upregulated	-	RlpA-like domain superfamily	-	-
SL_16_14.28	114.701	3.52124	1.07867	3.26443	0.00109683	0.0088872	upregulated	-		-	-
SL_14_113.33	18.3477	3.47811	1.14881	3.02758	0.00246523	0.0178685	upregulated
SL_10_177.10	3949.88	3.46623	0.515761	6.72062	1.80951e-11	1.38019e-09	upregulated	-		-	-
SL_16_98.14	262.662	3.45593	0.707726	4.88314	1.04409e-06	2.47365e-05	upregulated
SL_11_132.23	170.334	3.33218	0.549509	6.06393	1.32838e-09	6.76428e-08	upregulated
SL_21_101.13	72.2773	3.31473	0.467542	7.0897	1.34407e-12	1.23963e-10	upregulated
SL_23_30.15	84.4134	3.31043	1.04748	3.16036	0.00157574	0.0122778	upregulated	carbonate dehydratase activity	Alpha carbonic anhydrase domain; Carbonic anhydrase, prokaryotic-like; Alpha carbonic anhydrase domain superfamily	-	GO:0005575,GO:0005623,GO:0042597,GO:0044464
SL_29_13857	36.0562	3.2245	0.789232	4.08562	4.39584e-05	0.000618394	upregulated	Formin Homology 2 Domain		-	-
SL_04_9.0	3904.61	3.20803	0.48471	6.61845	3.62984e-11	2.59354e-09	upregulated	Metallo-peptidase family M12B Reprolysin-like	-; Peptidase M8, leishmanolysin; EGF-like domain	-	-
SL_29_42.13	28.9902	3.16601	0.761699	4.15651	3.23146e-05	0.000476469	upregulated		Sphingomyelin synthase-like domain
SL_14_114.5	107.453	3.13794	0.670411	4.68062	2.86008e-06	5.86851e-05	upregulated	-	FAD/NAD(P)-binding domain superfamily; -	-	-
SL_25_95.28	1327.32	3.00043	0.33926	8.84403	9.23288e-19	3.79324e-16	upregulated		-; PB1 domain
SL_09_140.9	12.3514	2.92445	1.09413	2.67285	0.00752088	0.0456378	upregulated
SL_23_150.25	724.473	2.91133	0.437639	6.65236	2.88431e-11	2.1195e-09	upregulated		Papain-like cysteine peptidase superfamily; Ulp1 protease family, C-terminal catalytic domain
SL_23_154.44	3127.55	2.90627	0.302467	9.60855	7.358e-22	4.92632e-19	upregulated		-
SL_c1331_0.8	73.7035	2.89571	0.820903	3.52746	0.000419559	0.00384019	upregulated
SL_22_19.21	1419.39	2.87077	0.311298	9.22192	2.91829e-20	1.50725e-17	upregulated
SL_09_129.16	181.391	2.82038	0.614594	4.58901	4.45354e-06	8.65195e-05	upregulated
SL_21_16174	103.855	2.7602	0.997255	2.7678	0.00564364	0.0362656	upregulated		Zn(2)-C6 fungal-type DNA-binding domain; Zn(2)-C6 fungal-type DNA-binding domain superfamily
SL_02_40.15	187.362	2.69322	0.80561	3.34308	0.000828545	0.00691487	upregulated
SL_07_27.6	1003.76	2.67342	0.380823	7.02011	2.21691e-12	1.99378e-10	upregulated		-; PB1 domain
SL_13_16.1	112.653	2.65845	0.71715	3.70696	0.000209765	0.00217177	upregulated
SL_21_102.22	155.252	2.65593	0.635441	4.17966	2.9194e-05	0.000438322	upregulated
SL_18_10.10	202.25	2.60096	0.73747	3.52687	0.000420497	0.00384488	upregulated	phenylacetate-CoA ligase activity		-	-
SL_15_24.12	125.219	2.59431	0.692497	3.74631	0.000179455	0.0019218	upregulated	MAPEG family	Membrane-associated, eicosanoid/glutathione metabolism (MAPEG) protein; Membrane associated eicosanoid/glutathione metabolism-like domain superfamily	-	-
SL_26_31.4	107.295	2.54499	0.589851	4.31464	1.59867e-05	0.000262242	upregulated
SL_c1868_0.1	131.775	2.53072	0.933226	2.71179	0.00669206	0.041527	upregulated	racemase and epimerase activity, acting on carbohydrates and derivatives	-; NAD(P)-binding domain superfamily; NAD(P)-binding domain	-	-
SL_29_26.31	22.3518	2.52429	0.843035	2.99428	0.00275092	0.0197335	upregulated	protein dimerization activity	E2F-DP heterodimerization region; E2F/DP family, winged-helix DNA-binding domain; Winged helix DNA-binding domain superfamily	-	-
SL_c2587_0.2	63.4103	2.45388	0.897499	2.73413	0.00625457	0.0393842	upregulated	-		-	-
SL_c2337_0.24	23.0544	2.41368	0.877424	2.75087	0.00594366	0.0378022	upregulated	-	-; Sirtuin family; Sirtuin family, catalytic core domain; DHS-like NAD/FAD-binding domain superfamily	-	-
SL_c776_0.20	18.5423	2.38364	0.697223	3.41876	0.000629066	0.00544097	upregulated
SL_c1669_4447	304.625	2.36387	0.494668	4.7787	1.7643e-06	3.90371e-05	upregulated	-	Tetratricopeptide-like helical domain superfamily; Tetratricopeptide repeat	-	-
SL_21_89.4	31.4624	2.35137	0.808952	2.90669	0.00365279	0.0251645	upregulated
SL_23_11.10	157.93	2.30992	0.420571	5.49235	3.96628e-08	1.35025e-06	upregulated	S-adenosylmethioninamine biosynthetic process	S-adenosylmethionine decarboxylase; S-adenosylmethionine decarboxylase, core	AMD1	GO:0001701,GO:0003674,GO:0003824,GO:0004014,GO:0005488,GO:0005575,GO:0005622,GO:0005623,GO:0005634,GO:0005737,GO:0005829,GO:0006082,GO:0006575,GO:0006576,GO:0006595,GO:0006596,GO:0006597,GO:0006732,GO:0006766,GO:0006767,GO:0006790,GO:0006807,GO:0006950,GO:0006952,GO:0007275,GO:0008150,GO:0008152,GO:0008215,GO:0008216,GO:0008295,GO:0009058,GO:0009108,GO:0009110,GO:0009308,GO:0009309,GO:0009605,GO:…
SL_06_50.0	81.2681	2.30881	0.735241	3.14021	0.00168826	0.0129978	upregulated
SL_13_17.9	187.725	2.25584	0.552944	4.07968	4.50971e-05	0.000630487	upregulated
SL_09_11610	41.9912	2.23024	0.696648	3.20138	0.00136769	0.0108485	upregulated
SL_09_129.6	79.1991	2.22865	0.800308	2.78474	0.005357	0.0347465	upregulated
SL_09_17562	103.174	2.2277	0.569588	3.91107	9.18887e-05	0.00112768	upregulated
SL_26_22.17	97.7984	2.22493	0.463678	4.79843	1.59914e-06	3.57326e-05	upregulated
[truncated: 29 more rows]

## Sheet: 1.4 Naive_high_vs_start
1.4 Differentialy expressed genes for naïve samples at the High Temperature vs. Start time point
gene_id	baseMean	log2FoldChange	lfcSE	stat	pvalue	padj	Regulation	eggnog_description	interproscan_description	Preferred_name	GOs	Matched_keywords	Matched_categories
SL_17_2980	2713.09	-3.44311	0.570393	-6.03638	1.57606e-09	1.09741e-07	downregulated	Endo alpha-1,4 polygalactosaminidase	Glycoside-hydrolase family GH114, TIM-barrel domain; Glycoside hydrolase superfamily	-	-	glycoside hydrolase	Cell wall remodelling / growth regulation
SL_11_122.9	33.874	-11.3986	3.89218	-2.92858	0.00340513	0.0245219	downregulated	Parallel beta-helix repeats	Carbohydrate-binding WSC; Parallel beta-helix repeat; Right handed beta helix domain; Pectin lyase fold/virulence factor	-	-	pectin lyase	Cell wall remodelling / growth regulation
SL_11_123.0	74.7451	-5.60049	1.9999	-2.80039	0.00510417	0.0333528	downregulated	Parallel beta-helix repeats	Right handed beta helix domain; Pectin lyase fold/virulence factor; Parallel beta-helix repeat	-	-	pectin lyase	Cell wall remodelling / growth regulation
SL_c350_1.15	74.5085	-5.39401	1.26958	-4.24865	2.15063e-05	0.00039624	downregulated	Parallel beta-helix repeats	Parallel beta-helix repeat; Pectin lyase fold/virulence factor; Galactose-binding-like domain superfamily; Coagulation factor 5/8 C-terminal domain; Right handed beta helix domain	-	-	pectin lyase	Cell wall remodelling / growth regulation
SL_04_167.0	276.847	-5.36617	0.923547	-5.8104	6.2325e-09	3.60508e-07	downregulated	-	Pectin lyase fold/virulence factor	-	-	pectin lyase	Cell wall remodelling / growth regulation
SL_11_123.11	28.4768	-5.13156	1.69026	-3.03596	0.00239773	0.0185638	downregulated	Parallel beta-helix repeats	Carbohydrate-binding WSC; Parallel beta-helix repeat; -; Pectin lyase fold/virulence factor	-	-	pectin lyase	Cell wall remodelling / growth regulation
SL_26_95.19	478.687	-3.72375	1.2124	-3.07138	0.00213072	0.0168992	downregulated	protein xylosyltransferase activity	Parallel beta-helix repeat; Periplasmic copper-binding protein NosD, beta helix domain; Pectin lyase fold/virulence factor	-	-	pectin lyase	Cell wall remodelling / growth regulation
SL_04_167.15	246.909	-3.55598	1.25044	-2.84379	0.00445802	0.0298771	downregulated	-	Pectin lyase fold/virulence factor	-	-	pectin lyase	Cell wall remodelling / growth regulation
[truncated: 383 more rows]

## Sheet: 1.5 Primed_recovery_vs_start
1.5 Differentialy expressed genes for primed samples at the Recovery vs. Start time point
gene_id	baseMean	log2FoldChange	lfcSE	stat	pvalue	padj	Regulation	eggnog_description	interproscan_description	Preferred_name	GOs	Matched_keywords	Matched_categories
[truncated: 812 more rows]

## Sheet: 1.6 Primed_high_vs_start
1.6 Differentialy expressed genes for primed samples at the High Temperature vs. Start time point
[truncated: 1,420 more rows]

[truncated: 3 more sheets: 1.7 Primed_vs_naive_start, 1.8 Primed_vs_naive_recovery, 1.9 Primed_vs_naive_high]
