# Supplementary material for: Gametophyte Thermal Priming Modifies the Transcriptomic Heat Stress Response of Sporophyte Progeny in Saccharina latissima
Source: Evol Appl. 2026 Jul 23;19(7):e70301. doi: 10.1111/eva.70301 (PMC13395404; doi:10.1111/eva.70301)
Supplement: Supplementary file 2 — Data S2: Gene ontology (GO) enrichment results for differentially expressed genes (DEGs), including enriched GO terms associated with downregulated and upregulated genes in naïve samples at High Temperature vs. Start (Sheets 2.1–2.2) and Recovery vs. Start (Sheets 2.3–2.4), primed samples at High Temperature vs. Start (Sheets 2.5–2.6) and Recovery vs. Start (Sheets 2.7–2.8), and primed vs. naïve samples at the Start, Recovery, and High Temperature time points (Sheets 2.9–2.14). [file EVA-19-e70301-s003.xlsx]

## Sheet: README
The following tables list the results of GO term enrichment analysis with 'topGO' R package v. 2.58.0 using: "algorithm = "weight01", statistic = "ks""			Content
Abbreviations			2.1	Enriched GO terms with downregulated genes for naive samples at HT vs. S time points
BP	Biological Process		2.2	Enriched GO terms with upregulated genes for naive samples at HT vs. S time points
CC	Cellular Component		2.3	Enriched GO terms with downregulated genes for naive samples at R vs. S time points
GO	Gene Ontology		2.4	Enriched GO terms with upregulated genes for naive samples at R vs. S time points
HT (in sheet name)	High Temperature time point		2.5	Enriched GO terms with downregulated genes for primed samples at HT vs. S time points
MF	Molecular Function		2.6	Enriched GO terms with upregulated genes for primed samples at HT vs. S time points
R (in sheet name)	Recovery time point		2.7	Enriched GO terms with downregulated genes for primed samples at R vs. S time points
S (in sheet name)	Start time point		2.8	Enriched GO terms with upregulated genes for primed samples at R vs. S time points
			2.9	Enriched GO terms with downregulated genes for primed vs. naive samples at S time point
			2.1	Enriched GO terms with downregulated genes for primed vs. naive samples at HT time point
			2.11	Enriched GO terms with upregulated genes for primed vs. naive samples at HT time point
			2.12	Enriched GO terms with upregulated genes for primed vs. naive samples at R time point
			2.13	Enriched GO terms with downregulated genes, Prived vs. Naive at R
			2.14	Enriched GO terms with upregulated genes, Prived vs. Naive at S

## Sheet: 2.1
Enriched GO terms with downregulated genes for naive samples at HT vs. S time points
GO.ID	Term	Annotated	Significant	Expected	weight01KS	Ontology
GO:0060294	cilium movement involved in cell motilit...	1	0	0	0.091	BP
GO:0036158	outer dynein arm assembly	1	0	0	0.091	BP
GO:0040011	locomotion	2	0	0	0.1	BP
GO:0016125	sterol metabolic process	1	0	0	0.182	BP
GO:0006694	steroid biosynthetic process	1	0	0	0.182	BP
GO:0006699	bile acid biosynthetic process	1	0	0	0.182	BP
GO:1900424	regulation of defense response to bacter...	1	0	0	0.273	BP
GO:0070373	negative regulation of ERK1 and ERK2 cas...	1	0	0	0.273	BP
GO:0006470	protein dephosphorylation	1	0	0	0.273	BP
GO:0043407	negative regulation of MAP kinase activi...	1	0	0	0.273	BP
GO:0010468	regulation of gene expression	2	0	0	0.3	BP
GO:0006396	RNA processing	1	0	0	0.364	BP
GO:1903461	Okazaki fragment processing involved in ...	1	0	0	0.364	BP
GO:0042023	DNA endoreduplication	1	0	0	0.364	BP
GO:0006357	regulation of transcription by RNA polym...	1	0	0	0.364	BP
GO:0043954	cellular component maintenance	1	0	0	0.364	BP
GO:0045814	negative regulation of gene expression, ...	1	0	0	0.364	BP
GO:0034085	establishment of sister chromatid cohesi...	1	0	0	0.364	BP
GO:0000727	double-strand break repair via break-ind...	1	0	0	0.364	BP
GO:0000070	mitotic sister chromatid segregation	1	0	0	0.364	BP
GO:0019825	oxygen binding	1	0	0	0.083	MF
GO:0008397	sterol 12-alpha-hydroxylase activity	1	0	0	0.083	MF
GO:0016709	oxidoreductase activity, acting on paire...	1	0	0	0.083	MF
GO:1901363	heterocyclic compound binding	5	0	0	0.167	MF
GO:0033549	MAP kinase phosphatase activity	1	0	0	0.167	MF
GO:0003723	RNA binding	1	0	0	0.25	MF
GO:0000981	DNA-binding transcription factor activit...	1	0	0	0.25	MF
GO:0003682	chromatin binding	1	0	0	0.25	MF
GO:0070063	RNA polymerase binding	1	0	0	0.25	MF
GO:0003677	DNA binding	2	0	0	0.273	MF
GO:0000287	magnesium ion binding	1	0	0	0.333	MF
GO:0030145	manganese ion binding	1	0	0	0.333	MF
GO:0003697	single-stranded DNA binding	1	0	0	0.333	MF
GO:0070260	5-tyrosyl-DNA phosphodiesterase activit...	1	0	0	0.333	MF
GO:0003714	transcription corepressor activity	1	0	0	0.333	MF
GO:0036317	tyrosyl-RNA phosphodiesterase activity	1	0	0	0.333	MF
GO:0004519	endonuclease activity	1	0	0	0.333	MF
GO:0042802	identical protein binding	3	0	0	0.400	MF
GO:0005507	copper ion binding	1	0	0	0.417	MF
GO:0004375	glycine dehydrogenase (decarboxylating)	1	0	0	0.500	MF
GO:0031514	motile cilium	1	0	0	0.083	CC
GO:0005789	endoplasmic reticulum membrane	1	0	0	0.167	CC
GO:0000775	chromosome, centromeric region	1	0	0	0.250	CC
GO:0031298	replication fork protection complex	1	0	0	0.250	CC
GO:0000785	chromatin	1	0	0	0.250	CC
GO:0005654	nucleoplasm	2	0	0	0.273	CC
GO:0005730	nucleolus	1	0	0	0.333	CC
GO:0016235	aggresome	1	0	0	0.333	CC
GO:0016605	PML body	1	0	0	0.333	CC
GO:0031984	organelle subcompartment	5	0	0	0.367	CC
GO:0009706	chloroplast inner membrane	1	0	0	0.500	CC
GO:0009535	chloroplast thylakoid membrane	3	0	0	0.500	CC
GO:0098807	chloroplast thylakoid membrane protein complex	2	0	0	0.545	CC
GO:0005759	mitochondrial matrix	1	0	0	0.583	CC
GO:0005960	glycine cleavage complex	1	0	0	0.583	CC
GO:0005634	nucleus	4	0	0	0.600	CC
GO:0005739	mitochondrion	4	0	0	0.600	CC
GO:0033178	proton-transporting two-sector ATPase complex	1	0	0	0.667	CC
GO:0010319	stromule	1	0	0	0.667	CC
GO:0031977	thylakoid lumen	1	0	0	0.667	CC

## Sheet: 2.2
Enriched GO terms with upregulated genes for naive samples at HT vs. S time points
GO.ID	Term	Annotated	Significant	Expected	weight01KS	Ontology
GO:0043069	negative regulation of programmed cell d...	2	0	0	0.012	BP
GO:0009658	chloroplast organization	1	0	0	0.043	BP
GO:0009408	response to heat	1	0	0	0.043	BP
GO:0006986	response to unfolded protein	3	0	0	0.048	BP
GO:0042221	response to chemical	11	0	0	0.077	BP
GO:0016032	viral process	1	0	0	0.087	BP
GO:0033668	symbiont-mediated suppression of host ap...	1	0	0	0.087	BP
GO:0042981	regulation of apoptotic process	2	0	0	0.091	BP
GO:0006983	ER overload response	1	0	0	0.13	BP
GO:0000038	very long-chain fatty acid metabolic pro...	1	0	0	0.13	BP
GO:0110095	cellular detoxification of aldehyde	1	0	0	0.174	BP
GO:0030223	neutrophil differentiation	1	0	0	0.217	BP
GO:0034477	U6 snRNA 3-end processing 1 0 0 0.217 BP GO:0043484 regulation of RNA splicing 1 0 0 0.217 BP GO:0006696 ergosterol biosynthetic process 2 0 0 0.217 BP GO:0043628 regulatory ncRNA 3-end processing	1	0	0	0.217	BP
GO:0051252	regulation of RNA metabolic process	3	0	0	0.238	BP
GO:0008152	metabolic process	18	0	0	0.286	BP
GO:0048534	hematopoietic or lymphoid organ developm...	2	0	0	0.348	BP
GO:1902175	regulation of oxidative stress-induced i...	1	0	0	0.348	BP
GO:0016887	ATP hydrolysis activity	1	0	0	0.059	MF
GO:0016491	oxidoreductase activity	3	0	0	0.133	MF
GO:1990838	poly(U)-specific exoribonuclease activit...	1	0	0	0.176	MF
GO:0050183	phosphatidylcholine 12-monooxygenase act...	1	0	0	0.235	MF
GO:0045485	omega-6 fatty acid desaturase activity	1	0	0	0.235	MF
GO:0016709	oxidoreductase activity, acting on paire...	1	0	0	0.235	MF
GO:0052689	carboxylic ester hydrolase activity	1	0	0	0.294	MF
GO:0004771	sterol ester esterase activity	1	0	0	0.294	MF
GO:0042802	identical protein binding	2	0	0	0.324	MF
GO:0003756	protein disulfide isomerase activity	1	0	0	0.353	MF
GO:0009000	selenocysteine lyase activity	1	0	0	0.412	MF
GO:0031071	cysteine desulfurase activity	1	0	0	0.412	MF
GO:0070087	chromo shadow domain binding	1	0	0	0.471	MF
GO:0033218	amide binding	1	0	0	0.471	MF
GO:0008139	nuclear localization sequence binding	1	0	0	0.471	MF
GO:0050613	Delta14-sterol reductase activity	1	0	0	0.471	MF
GO:0005521	lamin binding	1	0	0	0.471	MF
GO:0050661	NADP binding	1	0	0	0.471	MF
GO:0003682	chromatin binding	1	0	0	0.471	MF
GO:0051087	protein-folding chaperone binding	2	0	0	0.5	MF
GO:0009570	chloroplast stroma	1	0	0	0.05	CC
GO:0009941	chloroplast envelope	1	0	0	0.05	CC
GO:0005635	nuclear envelope	2	0	0	0.11	CC
GO:0005739	mitochondrion	4	0	0	0.12	CC
GO:0045171	intercellular bridge	1	0	0	0.15	CC
GO:0005576	extracellular region	2	0	0	0.16	CC
GO:0031514	motile cilium	1	0	0	0.25	CC
GO:0005615	extracellular space	1	0	0	0.3	CC
GO:0005811	lipid droplet	1	0	0	0.35	CC
GO:0009507	chloroplast	3	0	0	0.37	CC
GO:0043235	receptor complex	1	0	0	0.5	CC
GO:0005652	nuclear lamina	1	0	0	0.5	CC
GO:0005643	nuclear pore	1	0	0	0.5	CC
GO:0005637	nuclear inner membrane	1	0	0	0.5	CC
GO:0005759	mitochondrial matrix	1	0	0	0.55	CC
GO:0005829	cytosol	5	0	0	0.6	CC
GO:0030686	90S preribosome	1	0	0	0.6	CC
GO:0009506	plasmodesma	1	0	0	0.6	CC
GO:0005654	nucleoplasm	1	0	0	0.6	CC
GO:0005730	nucleolus	1	0	0	0.6	CC

## Sheet: 2.3
Enriched GO terms with downregulated genes for naive samples at R vs. S time points
GO.ID	Term	Annotated	Significant	Expected	weight01KS	Ontology
GO:0008360	regulation of cell shape	2	0	0	0.00083	BP
GO:0045793	positive regulation of cell size	2	0	0	0.00083	BP
GO:0043065	positive regulation of apoptotic process	2	0	0	0.00083	BP
GO:0071496	cellular response to external stimulus	9	0	0	0.00381	BP
GO:0007154	cell communication	36	0	0	0.00435	BP
GO:0040009	regulation of growth rate	2	0	0	0.00758	BP
GO:0031146	SCF-dependent proteasomal ubiquitin-depe...	3	0	0	0.01561	BP
GO:0032060	bleb assembly	1	0	0	0.01653	BP
GO:0030038	contractile actin filament bundle assemb...	1	0	0	0.01653	BP
GO:0033298	contractile vacuole organization	1	0	0	0.01653	BP
GO:0033275	actin-myosin filament sliding	1	0	0	0.01653	BP
GO:0030837	negative regulation of actin filament po...	1	0	0	0.01653	BP
GO:0034461	uropod retraction	1	0	0	0.01653	BP
GO:0046847	filopodium assembly	1	0	0	0.01653	BP
GO:0006971	hypotonic response	1	0	0	0.01653	BP
GO:0031270	pseudopodium retraction	1	0	0	0.01653	BP
GO:0031034	myosin filament assembly	1	0	0	0.01653	BP
GO:0060328	cytoplasmic actin-based contraction invo...	1	0	0	0.01653	BP
GO:0050982	detection of mechanical stimulus	1	0	0	0.01653	BP
GO:0051591	response to cAMP	1	0	0	0.01653	BP
GO:0071889	14-3-3 protein binding	1	0	0	0.021	MF
GO:0000146	microfilament motor activity	1	0	0	0.021	MF
GO:0003774	cytoskeletal motor activity	4	0	0	0.022	MF
GO:0003924	GTPase activity	5	0	0	0.023	MF
GO:0017111	ribonucleoside triphosphate phosphatase ...	15	0	0	0.025	MF
GO:0008349	MAP kinase kinase kinase kinase activity	1	0	0	0.032	MF
GO:0017124	SH3 domain binding	1	0	0	0.032	MF
GO:0001223	transcription coactivator binding	1	0	0	0.042	MF
GO:0045503	dynein light chain binding	1	0	0	0.042	MF
GO:0005509	calcium ion binding	2	0	0	0.047	MF
GO:0099528	G protein-coupled neurotransmitter recep...	1	0	0	0.053	MF
GO:0008066	glutamate receptor activity	1	0	0	0.053	MF
GO:0004965	G protein-coupled GABA receptor activity	1	0	0	0.053	MF
GO:0045504	dynein heavy chain binding	2	0	0	0.062	MF
GO:0004497	monooxygenase activity	2	0	0	0.064	MF
GO:0005524	ATP binding	7	0	0	0.072	MF
GO:0009055	electron transfer activity	4	0	0	0.083	MF
GO:0042803	protein homodimerization activity	6	0	0	0.084	MF
GO:0031267	small GTPase binding	1	0	0	0.084	MF
GO:0000287	magnesium ion binding	3	0	0	0.095	MF
GO:0005794	Golgi apparatus	11	0	0	0.0099	CC
GO:0019005	SCF ubiquitin ligase complex	3	0	0	0.0144	CC
GO:0042641	actomyosin	1	0	0	0.0179	CC
GO:0097204	phagocytic cup base	1	0	0	0.0179	CC
GO:0001931	uropod	1	0	0	0.0179	CC
GO:0032009	early phagosome	1	0	0	0.0179	CC
GO:1990753	equatorial cell cortex	1	0	0	0.0179	CC
GO:0032982	myosin filament	1	0	0	0.0179	CC
GO:0005826	actomyosin contractile ring	2	0	0	0.018	CC
GO:0005768	endosome	6	0	0	0.0335	CC
GO:0036157	outer dynein arm	2	0	0	0.0338	CC
GO:0000922	spindle pole	1	0	0	0.0357	CC
GO:0005912	adherens junction	1	0	0	0.0357	CC
GO:0016324	apical plasma membrane	1	0	0	0.0357	CC
GO:0045179	apical cortex	3	0	0	0.0486	CC
GO:0035869	ciliary transition zone	5	0	0	0.051	CC
GO:0005874	microtubule	1	0	0	0.0625	CC
GO:0036126	sperm flagellum	2	0	0	0.0631	CC
GO:0016460	myosin II complex	2	0	0	0.07	CC
GO:0009570	chloroplast stroma	4	0	0	0.0734	CC

## Sheet: 2.4
Enriched GO terms with upregulated genes for naive samples at R vs. S time points
GO.ID	Term	Annotated	Significant	Expected	weight01KS	Ontology
GO:0008283	cell population proliferation	9	0	0	0.0087	BP
GO:0000027	ribosomal large subunit assembly	1	0	0	0.0143	BP
GO:0002181	cytoplasmic translation	8	0	0	0.0243	BP
GO:0090084	negative regulation of inclusion body as...	1	0	0	0.0429	BP
GO:0009793	embryo development ending in seed dorman...	6	0	0	0.0534	BP
GO:0044703	multi-organism reproductive process	5	0	0	0.0543	BP
GO:0032392	DNA geometric change	2	0	0	0.0563	BP
GO:0036297	interstrand cross-link repair	2	0	0	0.0563	BP
GO:0010332	response to gamma radiation	2	0	0	0.0563	BP
GO:0043009	chordate embryonic development	1	0	0	0.0571	BP
GO:0006614	SRP-dependent cotranslational protein ta...	3	0	0	0.0581	BP
GO:0006413	translational initiation	6	0	0	0.0594	BP
GO:0030036	actin cytoskeleton organization	4	0	0	0.0597	BP
GO:0045727	positive regulation of translation	5	0	0	0.0606	BP
GO:0006886	intracellular protein transport	7	0	0	0.0621	BP
GO:0003735	structural constituent of ribosome	6	0	0	0.0047	MF
GO:0070180	large ribosomal subunit rRNA binding	1	0	0	0.0156	MF
GO:0070628	proteasome binding	1	0	0	0.0469	MF
GO:0000822	inositol hexakisphosphate binding	1	0	0	0.0625	MF
GO:0001016	RNA polymerase III transcription regulat...	5	0	0	0.0936	MF
GO:0046509	1,2-diacylglycerol 3-beta-galactosyltran...	1	0	0	0.0937	MF
GO:0004784	superoxide dismutase activity	1	0	0	0.1094	MF
GO:0030544	Hsp70 protein binding	2	0	0	0.1146	MF
GO:0034512	box C/D sno(s)RNA binding	2	0	0	0.1255	MF
GO:0030971	receptor tyrosine kinase binding	2	0	0	0.1255	MF
GO:0031267	small GTPase binding	2	0	0	0.1255	MF
GO:0005096	GTPase activator activity	2	0	0	0.1255	MF
GO:0030165	PDZ domain binding	2	0	0	0.1255	MF
GO:0019904	protein domain specific binding	9	0	0	0.1322	MF
GO:0008236	serine-type peptidase activity	1	0	0	0.1406	MF
GO:0022625	cytosolic large ribosomal subunit	4	0	0	0.0091	CC
GO:0035861	site of double-strand break	3	0	0	0.0114	CC
GO:0070852	cell body fiber	1	0	0	0.0417	CC
GO:0000781	chromosome, telomeric region	2	0	0	0.0469	CC
GO:0005856	cytoskeleton	2	0	0	0.0563	CC
GO:0036464	cytoplasmic ribonucleoprotein granule	2	0	0	0.0563	CC
GO:0030425	dendrite	5	0	0	0.0638	CC
GO:0016020	membrane	28	0	0	0.0703	CC
GO:0009706	chloroplast inner membrane	1	0	0	0.0833	CC
GO:0009707	chloroplast outer membrane	1	0	0	0.0833	CC
GO:0000228	nuclear chromosome	6	0	0	0.0883	CC
GO:0000785	chromatin	4	0	0	0.0972	CC
GO:0005764	lysosome	4	0	0	0.0972	CC
GO:0005794	Golgi apparatus	5	0	0	0.0985	CC
GO:0005768	endosome	7	0	0	0.1061	CC

## Sheet: 2.5
Enriched GO terms with downregulated genes for primed samples at HT vs. S time points
GO.ID	Term	Annotated	Significant	Expected	weight01KS	Ontology
GO:0043407	negative regulation of MAP kinase activi...	2	0	0	0.011	BP
GO:0070373	negative regulation of ERK1 and ERK2 cas...	2	0	0	0.011	BP
GO:1900424	regulation of defense response to bacter...	2	0	0	0.011	BP
GO:0006470	protein dephosphorylation	3	0	0	0.011	BP
GO:0030317	flagellated sperm motility	3	0	0	0.012	BP
GO:0040011	locomotion	7	0	0	0.023	BP
GO:0060271	cilium assembly	10	0	0	0.025	BP
GO:0036158	outer dynein arm assembly	2	0	0	0.029	BP
GO:0044038	cell wall macromolecule biosynthetic pro...	1	0	0	0.032	BP
GO:0048868	pollen tube development	1	0	0	0.032	BP
GO:0010306	rhamnogalacturonan II biosynthetic proce...	1	0	0	0.032	BP
GO:0006486	protein glycosylation	1	0	0	0.032	BP
GO:0071554	cell wall organization or biogenesis	2	0	0	0.033	BP
GO:0035721	intraciliary retrograde transport	2	0	0	0.041	BP
GO:0003341	cilium movement	7	0	0	0.049	BP
GO:0060287	epithelial cilium movement involved in d...	2	0	0	0.056	BP
GO:0035082	axoneme assembly	5	0	0	0.061	BP
GO:0051674	localization of cell	6	0	0	0.064	BP
GO:0008340	determination of adult lifespan	1	0	0	0.065	BP
GO:0060644	mammary gland epithelial cell differenti...	1	0	0	0.065	BP
GO:0033549	MAP kinase phosphatase activity	2	0	0	0.012	MF
GO:0035250	UDP-galactosyltransferase activity	1	0	0	0.02	MF
GO:0035252	UDP-xylosyltransferase activity	1	0	0	0.02	MF
GO:0016413	O-acetyltransferase activity	1	0	0	0.04	MF
GO:0019901	protein kinase binding	1	0	0	0.06	MF
GO:0045503	dynein light chain binding	1	0	0	0.06	MF
GO:0045504	dynein heavy chain binding	1	0	0	0.06	MF
GO:0051427	hormone receptor binding	1	0	0	0.06	MF
GO:0030331	nuclear estrogen receptor binding	1	0	0	0.06	MF
GO:0001223	transcription coactivator binding	1	0	0	0.06	MF
GO:0003774	cytoskeletal motor activity	5	0	0	0.065	MF
GO:0017111	ribonucleoside triphosphate phosphatase ...	10	0	0	0.073	MF
GO:0004843	cysteine-type deubiquitinase activity	1	0	0	0.08	MF
GO:0004674	protein serine/threonine kinase activity	2	0	0	0.086	MF
GO:0015068	glycine amidinotransferase activity	1	0	0	0.14	MF
GO:0016769	transferase activity, transferring nitro...	1	0	0	0.14	MF
GO:0005525	GTP binding	1	0	0	0.16	MF
GO:0003924	GTPase activity	1	0	0	0.16	MF
GO:0032550	purine ribonucleoside binding	1	0	0	0.16	MF
GO:0016635	oxidoreductase activity, acting on the C...	1	0	0	0.18	MF
GO:0001534	radial spoke	1	0	0	0.016	CC
GO:0031514	motile cilium	2	0	0	0.017	CC
GO:0036157	outer dynein arm	2	0	0	0.02	CC
GO:0005930	axoneme	5	0	0	0.04	CC
GO:0000922	spindle pole	1	0	0	0.066	CC
GO:0005912	adherens junction	1	0	0	0.066	CC
GO:0036064	ciliary basal body	2	0	0	0.074	CC
GO:0005758	mitochondrial intermembrane space	1	0	0	0.082	CC
GO:0005737	cytoplasm	50	0	0	0.087	CC
GO:0030992	intraciliary transport particle B	1	0	0	0.098	CC
GO:0005814	centriole	1	0	0	0.098	CC
GO:0000242	pericentriolar material	1	0	0	0.098	CC
GO:0000131	incipient cellular bud site	1	0	0	0.098	CC
GO:0097225	sperm midpiece	1	0	0	0.098	CC
GO:0005934	cellular bud tip	1	0	0	0.098	CC
GO:0005935	cellular bud neck	1	0	0	0.098	CC
GO:0009509	chromoplast	1	0	0	0.115	CC
GO:0005783	endoplasmic reticulum	8	0	0	0.115	CC
GO:0005765	lysosomal membrane	1	0	0	0.131	CC
GO:0030660	Golgi-associated vesicle membrane	1	0	0	0.131	CC

## Sheet: 2.6
Enriched GO terms with upregulated genes for primed samples at HT vs. S time points
GO.ID	Term	Annotated	Significant	Expected	weight01KS	Ontology
GO:0015833	peptide transport	8	0	0	0.014	BP
GO:0006488	dolichol-linked oligosaccharide biosynth...	1	0	0	0.023	BP
GO:0097502	mannosylation	1	0	0	0.023	BP
GO:0036503	ERAD pathway	2	0	0	0.024	BP
GO:0006629	lipid metabolic process	5	0	0	0.026	BP
GO:0010053	root epidermal cell differentiation	1	0	0	0.047	BP
GO:0009969	xyloglucan biosynthetic process	1	0	0	0.047	BP
GO:0009555	pollen development	1	0	0	0.047	BP
GO:0009832	plant-type cell wall biogenesis	2	0	0	0.048	BP
GO:0006886	intracellular protein transport	7	0	0	0.048	BP
GO:0005976	polysaccharide metabolic process	4	0	0	0.05	BP
GO:0009311	oligosaccharide metabolic process	1	0	0	0.07	BP
GO:0030309	poly-N-acetyllactosamine metabolic proce...	1	0	0	0.07	BP
GO:0005996	monosaccharide metabolic process	2	0	0	0.071	BP
GO:0030166	proteoglycan biosynthetic process	3	0	0	0.073	BP
GO:0043043	peptide biosynthetic process	1	0	0	0.093	BP
GO:0030218	erythrocyte differentiation	1	0	0	0.093	BP
GO:0006614	SRP-dependent cotranslational protein ta...	1	0	0	0.093	BP
GO:0000184	nuclear-transcribed mRNA catabolic proce...	1	0	0	0.093	BP
GO:0000122	negative regulation of transcription by ...	1	0	0	0.093	BP
GO:0004377	GDP-Man:Man3GlcNAc2-PP-Dol alpha-1,2-man...	1	0	0	0.029	MF
GO:0003978	UDP-glucose 4-epimerase activity	1	0	0	0.057	MF
GO:0050373	UDP-arabinose 4-epimerase activity	1	0	0	0.057	MF
GO:0050656	3-phosphoadenosine 5-phosphosulfate bi...	1	0	0	0.086	MF
GO:0050694	galactose 3-O-sulfotransferase activity	1	0	0	0.086	MF
GO:0050698	proteoglycan sulfotransferase activity	2	0	0	0.088	MF
GO:0045182	translation regulator activity	1	0	0	0.114	MF
GO:0003735	structural constituent of ribosome	1	0	0	0.114	MF
GO:0048027	mRNA 5-UTR binding	1	0	0	0.114	MF
GO:0070181	small ribosomal subunit rRNA binding	1	0	0	0.114	MF
GO:0071618	lysophosphatidylethanolamine acyltransferase activity	1	0	0	0.143	MF
GO:0047499	calcium-independent phospholipase A2 activity	1	0	0	0.143	MF
GO:0042171	lysophosphatidic acid acyltransferase activity	1	0	0	0.143	MF
GO:0052689	carboxylic ester hydrolase activity	1	0	0	0.143	MF
GO:0004771	sterol ester esterase activity	1	0	0	0.143	MF
GO:0004806	triacylglycerol lipase activity	1	0	0	0.143	MF
GO:1901363	heterocyclic compound binding	8	0	0	0.149	MF
GO:0050661	NADP binding	1	0	0	0.171	MF
GO:0070087	chromo shadow domain binding	1	0	0	0.171	MF
GO:0005521	lamin binding	1	0	0	0.171	MF
GO:0005795	Golgi stack	2	0	0	0.051	CC
GO:0005789	endoplasmic reticulum membrane	6	0	0	0.114	CC
GO:0032040	small-subunit processome	1	0	0	0.125	CC
GO:0009506	plasmodesma	1	0	0	0.125	CC
GO:0030686	90S preribosome	1	0	0	0.125	CC
GO:0022627	cytosolic small ribosomal subunit	1	0	0	0.125	CC
GO:0005774	vacuolar membrane	2	0	0	0.128	CC
GO:0005886	plasma membrane	9	0	0	0.147	CC
GO:0012511	monolayer-surrounded lipid storage body	1	0	0	0.150	CC
GO:0005643	nuclear pore	1	0	0	0.175	CC
GO:0005637	nuclear inner membrane	1	0	0	0.175	CC
GO:0043235	receptor complex	1	0	0	0.175	CC
GO:0005652	nuclear lamina	1	0	0	0.175	CC
GO:0009507	chloroplast	2	0	0	0.196	CC
GO:0031211	endoplasmic reticulum palmitoyltransferase complex	1	0	0	0.275	CC
GO:1905961	protein-cysteine S-palmitoyltransferase complex	1	0	0	0.275	CC
GO:0098796	membrane protein complex	2	0	0	0.282	CC
GO:0032580	Golgi cisterna membrane	1	0	0	0.300	CC
GO:0030660	Golgi-associated vesicle membrane	1	0	0	0.300	CC
GO:0005634	nucleus	14	0	0	0.303	CC

## Sheet: 2.7
Enriched GO terms with downregulated genes for primed samples at R vs. S time points
GO.ID	Term	Annotated	Significant	Expected	weight01KS	Ontology
GO:0002793	positive regulation of peptide secretion	1	0	0	0.05	BP
GO:0043123	positive regulation of canonical NF-kapp...	1	0	0	0.05	BP
GO:0050714	positive regulation of protein secretion	1	0	0	0.05	BP
GO:0001819	positive regulation of cytokine producti...	1	0	0	0.05	BP
GO:0002223	stimulatory C-type lectin receptor signa...	1	0	0	0.05	BP
GO:0050832	defense response to fungus	1	0	0	0.05	BP
GO:0042059	negative regulation of epidermal growth ...	1	0	0	0.1	BP
GO:0007030	Golgi organization	1	0	0	0.1	BP
GO:0040009	regulation of growth rate	1	0	0	0.1	BP
GO:0032147	activation of protein kinase activity	1	0	0	0.1	BP
GO:0048149	behavioral response to ethanol	1	0	0	0.1	BP
GO:0046677	response to antibiotic	1	0	0	0.1	BP
GO:0035332	positive regulation of hippo signaling	1	0	0	0.1	BP
GO:0034612	response to tumor necrosis factor	1	0	0	0.1	BP
GO:0046330	positive regulation of JNK cascade	1	0	0	0.1	BP
GO:0032874	positive regulation of stress-activated ...	1	0	0	0.1	BP
GO:0007346	regulation of mitotic cell cycle	1	0	0	0.1	BP
GO:0009636	response to toxic substance	1	0	0	0.1	BP
GO:1904263	positive regulation of TORC1 signaling	1	0	0	0.1	BP
GO:0070328	triglyceride homeostasis	1	0	0	0.1	BP
GO:0005537	D-mannose binding	1	0	0	0.067	MF
GO:0005509	calcium ion binding	1	0	0	0.067	MF
GO:0008349	MAP kinase kinase kinase kinase activity	1	0	0	0.133	MF
GO:0017124	SH3 domain binding	1	0	0	0.133	MF
GO:0005524	ATP binding	1	0	0	0.133	MF
GO:0016887	ATP hydrolysis activity	1	0	0	0.2	MF
GO:0003777	microtubule motor activity	1	0	0	0.2	MF
GO:0003924	GTPase activity	2	0	0	0.267	MF
GO:0008066	glutamate receptor activity	1	0	0	0.267	MF
GO:0099528	G protein-coupled neurotransmitter recep...	1	0	0	0.267	MF
GO:0004965	G protein-coupled GABA receptor activity	1	0	0	0.267	MF
GO:0030742	GTP-dependent protein binding	1	0	0	0.333	MF
GO:0036461	BLOC-2 complex binding	1	0	0	0.333	MF
GO:0035650	AP-1 adaptor complex binding	1	0	0	0.333	MF
GO:0035651	AP-3 adaptor complex binding	1	0	0	0.333	MF
GO:0032550	purine ribonucleoside binding	1	0	0	0.333	MF
GO:0005525	GTP binding	1	0	0	0.333	MF
GO:0046982	protein heterodimerization activity	1	0	0	0.4	MF
GO:0019901	protein kinase binding	1	0	0	0.4	MF
GO:0004707	MAP kinase activity	1	0	0	0.4	MF
GO:0005871	kinesin complex	1	0	0	0.14	CC
GO:0005654	nucleoplasm	2	0	0	0.19	CC
GO:0031514	motile cilium	1	0	0	0.23	CC
GO:0044233	mitochondria-associated endoplasmic reti...	1	0	0	0.27	CC
GO:0005741	mitochondrial outer membrane	1	0	0	0.27	CC
GO:0045335	phagocytic vesicle	1	0	0	0.27	CC
GO:0033162	melanosome membrane	1	0	0	0.27	CC
GO:0044841	gut granule membrane	1	0	0	0.27	CC
GO:0005776	autophagosome	1	0	0	0.27	CC
GO:0005764	lysosome	2	0	0	0.29	CC
GO:0005886	plasma membrane	3	0	0	0.31	CC
GO:0005829	cytosol	7	0	0	0.34	CC
GO:0016281	eukaryotic translation initiation factor...	1	0	0	0.36	CC
GO:0005834	heterotrimeric G-protein complex	1	0	0	0.41	CC
GO:0005739	mitochondrion	3	0	0	0.5	CC
GO:0009706	chloroplast inner membrane	1	0	0	0.5	CC
GO:0009535	chloroplast thylakoid membrane	1	0	0	0.5	CC
GO:0030660	Golgi-associated vesicle membrane	1	0	0	0.55	CC
GO:0098553	lumenal side of endoplasmic reticulum me...	1	0	0	0.55	CC
GO:0098554	cytoplasmic side of endoplasmic reticulu...	1	0	0	0.55	CC

## Sheet: 2.8
Enriched GO terms with upregulated genes for primed samples at R vs. S time points
GO.ID	Term	Annotated	Significant	Expected	weight01KS	Ontology
GO:0048833	specification of floral organ number	1	0	0	0.1	BP
GO:0043086	negative regulation of catalytic activit...	2	0	0	0.11	BP
GO:1904643	response to curcumin	1	0	0	0.2	BP
GO:0046677	response to antibiotic	1	0	0	0.2	BP
GO:0097327	response to antineoplastic agent	1	0	0	0.2	BP
GO:0032392	DNA geometric change	2	0	0	0.22	BP
GO:0065008	regulation of biological quality	3	0	0	0.28	BP
GO:0051447	negative regulation of meiotic cell cycl...	1	0	0	0.3	BP
GO:0007076	mitotic chromosome condensation	1	0	0	0.3	BP
GO:2000736	regulation of stem cell differentiation	1	0	0	0.3	BP
GO:0000012	single strand break repair	1	0	0	0.3	BP
GO:0051383	kinetochore organization	1	0	0	0.3	BP
GO:0007130	synaptonemal complex assembly	1	0	0	0.3	BP
GO:0070550	rDNA chromatin condensation	1	0	0	0.3	BP
GO:1903342	negative regulation of meiotic DNA doubl...	1	0	0	0.3	BP
GO:0010032	meiotic chromosome condensation	1	0	0	0.3	BP
GO:0051307	meiotic chromosome separation	1	0	0	0.3	BP
GO:0043933	protein-containing complex organization	1	0	0	0.3	BP
GO:0070058	tRNA gene clustering	1	0	0	0.3	BP
GO:0043436	oxoacid metabolic process	1	0	0	0.4	BP
GO:0004857	enzyme inhibitor activity	2	0	0	0.14	MF
GO:0003682	chromatin binding	2	0	0	0.21	MF
GO:0016887	ATP hydrolysis activity	2	0	0	0.21	MF
GO:0046982	protein heterodimerization activity	1	0	0	0.25	MF
GO:0005215	transporter activity	1	0	0	0.25	MF
GO:1990837	sequence-specific double-stranded DNA bi...	1	0	0	0.25	MF
GO:0003680	minor groove of adenine-thymine-rich DNA...	1	0	0	0.25	MF
GO:0015616	DNA translocase activity	1	0	0	0.25	MF
GO:0003697	single-stranded DNA binding	1	0	0	0.25	MF
GO:0005524	ATP binding	1	0	0	0.25	MF
GO:0001517	N-acetylglucosamine 6-O-sulfotransferase...	1	0	0	0.38	MF
GO:0008459	chondroitin 6-sulfotransferase activity	1	0	0	0.38	MF
GO:1901363	heterocyclic compound binding	2	0	0	0.43	MF
GO:0061849	telomeric G-quadruplex DNA binding	1	0	0	0.5	MF
GO:0000400	four-way junction DNA binding	1	0	0	0.5	MF
GO:0044877	protein-containing complex binding	1	0	0	0.5	MF
GO:0000403	Y-form DNA binding	1	0	0	0.5	MF
GO:0000405	bubble DNA binding	1	0	0	0.5	MF
GO:0042803	protein homodimerization activity	1	0	0	0.5	MF
GO:0070337	3-flap-structured DNA binding	1	0	0	0.5	MF
GO:0005730	nucleolus	2	0	0	0.11	CC
GO:0000794	condensed nuclear chromosome	1	0	0	0.12	CC
GO:0000796	condensin complex	1	0	0	0.12	CC
GO:0000785	chromatin	1	0	0	0.12	CC
GO:0000776	kinetochore	1	0	0	0.12	CC
GO:0005739	mitochondrion	1	0	0	0.12	CC
GO:0034506	chromosome, centromeric core domain	1	0	0	0.12	CC
GO:0005654	nucleoplasm	2	0	0	0.14	CC
GO:0098791	Golgi apparatus subcompartment	1	0	0	0.25	CC
GO:0000139	Golgi membrane	1	0	0	0.25	CC
GO:0016607	nuclear speck	1	0	0	0.38	CC
GO:0000781	chromosome, telomeric region	1	0	0	0.38	CC
GO:0005657	replication fork	1	0	0	0.38	CC
GO:0043005	neuron projection	2	0	0	0.43	CC
GO:0005829	cytosol	3	0	0	0.59	CC
GO:0031410	cytoplasmic vesicle	1	0	0	0.62	CC
GO:0048471	perinuclear region of cytoplasm	1	0	0	0.62	CC
GO:0005615	extracellular space	1	0	0	0.62	CC
GO:0005911	cell-cell junction	1	0	0	0.62	CC
GO:0032809	neuronal cell body membrane	1	0	0	0.62	CC

## Sheet: 2.9
Enriched GO terms with downregulated genes for primed vs. naive samples at S time point
GO.ID	Term	Annotated	Significant	Expected	weight01KS	Ontology
GO:0000266	mitochondrial fission	1	0	0	0.083	BP
GO:0060271	cilium assembly	3	0	0	0.2	BP
GO:0035556	intracellular signal transduction	1	0	0	0.25	BP
GO:0006468	protein phosphorylation	1	0	0	0.25	BP
GO:0010468	regulation of gene expression	2	0	0	0.273	BP
GO:0051252	regulation of RNA metabolic process	1	0	0	0.333	BP
GO:0043484	regulation of RNA splicing	1	0	0	0.333	BP
GO:0043436	oxoacid metabolic process	1	0	0	0.417	BP
GO:0014012	peripheral nervous system axon regenerat...	1	0	0	0.417	BP
GO:0030206	chondroitin sulfate biosynthetic process	1	0	0	0.417	BP
GO:0043029	T cell homeostasis	1	0	0	0.417	BP
GO:0031146	SCF-dependent proteasomal ubiquitin-depe...	1	0	0	0.5	BP
GO:0032879	regulation of localization	3	0	0	0.5	BP
GO:0048522	positive regulation of cellular process	3	0	0	0.5	BP
GO:0044248	cellular catabolic process	2	0	0	0.545	BP
GO:0000916	actomyosin contractile ring contraction	1	0	0	0.583	BP
GO:0065008	regulation of biological quality	3	0	0	0.618	BP
GO:0045911	positive regulation of DNA recombination	1	0	0	0.667	BP
GO:0060249	anatomical structure homeostasis	1	0	0	0.667	BP
GO:0032392	DNA geometric change	1	0	0	0.667	BP
GO:0008017	microtubule binding	1	0	0	0.1	MF
GO:0003924	GTPase activity	1	0	0	0.1	MF
GO:0004674	protein serine/threonine kinase activity	1	0	0	0.3	MF
GO:0003727	single-stranded RNA binding	1	0	0	0.4	MF
GO:0008459	chondroitin 6-sulfotransferase activity	1	0	0	0.5	MF
GO:0001517	N-acetylglucosamine 6-O-sulfotransferase...	1	0	0	0.5	MF
GO:0005515	protein binding	6	0	0	0.53	MF
GO:0045159	myosin II binding	1	0	0	0.6	MF
GO:1901363	heterocyclic compound binding	2	0	0	0.6	MF
GO:0042803	protein homodimerization activity	1	0	0	0.7	MF
GO:0003682	chromatin binding	1	0	0	0.7	MF
GO:0061849	telomeric G-quadruplex DNA binding	1	0	0	0.7	MF
GO:0000400	four-way junction DNA binding	1	0	0	0.7	MF
GO:0000403	Y-form DNA binding	1	0	0	0.7	MF
GO:0000405	bubble DNA binding	1	0	0	0.7	MF
GO:0016887	ATP hydrolysis activity	1	0	0	0.7	MF
GO:0008310	single-stranded DNA 3-5 DNA exonucleas...	1	0	0	0.7	MF
GO:0008311	double-stranded DNA 3-5 DNA exonucleas...	1	0	0	0.7	MF
GO:0061749	forked DNA-dependent helicase activity	1	0	0	0.7	MF
GO:0070337	3-flap-structured DNA binding 1 0 0 0.70 MF	1	0	0	0.7	MF
GO:0097546	ciliary base	2	0	0	0.055	CC
GO:0005930	axoneme	2	0	0	0.200	CC
GO:0035869	ciliary transition zone	3	0	0	0.222	CC
GO:0005634	nucleus	3	0	0	0.333	CC
GO:0000139	Golgi membrane	1	0	0	0.364	CC
GO:0098791	Golgi apparatus subcompartment	2	0	0	0.400	CC
GO:0019005	SCF ubiquitin ligase complex	1	0	0	0.455	CC
GO:0005737	cytoplasm	10	0	0	0.500	CC
GO:0000142	cellular bud neck contractile ring	1	0	0	0.545	CC
GO:0016460	myosin II complex	1	0	0	0.545	CC
GO:0099568	cytoplasmic region	3	0	0	0.556	CC
GO:0016607	nuclear speck	1	0	0	0.636	CC
GO:0000781	chromosome, telomeric region	1	0	0	0.636	CC
GO:0005657	replication fork	1	0	0	0.636	CC
GO:0005730	nucleolus	1	0	0	0.636	CC
GO:0043005	neuron projection	2	0	0	0.700	CC
GO:0000331	contractile vacuole	1	0	0	0.727	CC
GO:0030139	endocytic vesicle	1	0	0	0.727	CC
GO:0005794	Golgi apparatus	3	0	0	0.778	CC
GO:0036038	MKS complex	1	0	0	0.818	CC

[truncated: 5 more sheets: 2.10, 2.11, 2.12, 2.13, 2.14]
