# Supplementary material for: Gametophyte Thermal Priming Modifies the Transcriptomic Heat Stress Response of Sporophyte Progeny in Saccharina latissima
Source: Evol Appl. 2026 Jul 23;19(7):e70301. doi: 10.1111/eva.70301 (PMC13395404; doi:10.1111/eva.70301)
Supplement: Supplementary file 3 — Data S3: Results of repeated‐measures ANOVA and Tukey post hoc tests for photosynthetic performance metrics, including Fv/Fm and PIabs, presented as repeated measures ANOVA tables (Sheets 3.1 and 3.3) and corresponding Tukey post hoc comparisons (Sheets 3.2 and 3.4). [file EVA-19-e70301-s001.xlsx]

## Sheet: README
The following tables contain results of RM ANOVA with Tukey post-hoc tests for photosynthetic performance metrics.
Abbreviations
ANOVA	Analysis of variance
Fv/Fm	Maximum quantum yield of photosystem II
PIabs	Performance index (on absorption basis)
RM	Repeated measures
Content
3.1	ANOVA results, Fv/Fm
3.2	Tukey post-hoc, Fv/Fm
3.3	ANOVA results, PIabs
3.4	Tukey post-hoc, PIabs

## Sheet: 3.1 ANOVA_FvFm_RM
RM ANOVA results for the effect of "time point" and the interaction effect of "priming" and "time point" on Fv/Fm, where priming represents primed vs. naive condition
Effect	Degrees of freedom	Sum Sq	Mean Sq	F value	p value
timepoint	2	0.019	0.01	11.138	0.005
priming:timepoint	2	0.005	0.003	3.001	0.107
Residuals	8	0.007	0.001

## Sheet: 3.2 Tukey_FvFm_RM
Tukey post-hoc results for the RM ANOVA for the effect of "time point" and the interaction effect of "priming" and "time point" on Fv/Fm
contrast	comparison_type	priming	timepoint	estimate	standard error	Degrees of freedom	t.ratio	p.value
S - HT	Timepoint within Priming	Naive		0.056	0.014	8	4.033	0.009
S - R	Timepoint within Priming	Naive		0.055	0.014	8	3.945	0.011
HT - R	Timepoint within Priming	Naive		-0.001	0.014	8	-0.088	0.996
S - HT	Timepoint within Priming	Primed		0.008	0.014	8	0.588	0.830
S - R	Timepoint within Priming	Primed		0.035	0.014	8	2.536	0.080
HT - R	Timepoint within Priming	Primed		0.027	0.014	8	1.948	0.187
Naive - Primed	Priming within Timepoint		Start	0.024	0.017	9.939	1.4	0.192
Naive - Primed	Priming within Timepoint		High Temperature	-0.024	0.017	9.939	-1.437	0.181
Naive - Primed	Priming within Timepoint		Recovery	0.004	0.017	9.939	0.24	0.815

## Sheet: 3.3 ANOVA_PIabs_RM
RM ANOVA results for the effect of "time point" and the interaction effect of priming and time point on PIabs, where priming represents primed vs. naive condition
Effect	Degrees of freedom	Sum Sq	Mean Sq	F value	p value
timepoint	2	3.469	1.735	19.287	0.001
priming:timepoint	2	0.387	0.193	2.149	0.179
Residuals	8	0.72	0.09

## Sheet: 3.4 Tukey_PIabs_RM
Tukey post-hoc results for the RM ANOVA for the effect of "time point" and the interaction effect of "priming" and "time point" on PIabs
contrast	comparison_type	priming	timepoint	estimate	standard error	Degrees of freedom	t.ratio	p.value
S - HT	Timepoint within Priming	Naive		0.466	0.141	8	3.296	0.026
S - R	Timepoint within Priming	Naive		0.643	0.141	8	4.55	0.005
HT - R	Timepoint within Priming	Naive		0.177	0.141	8	1.254	0.457
S - HT	Timepoint within Priming	Primed		0.086	0.141	8	0.606	0.821
S - R	Timepoint within Priming	Primed		0.596	0.141	8	4.216	0.007
HT - R	Timepoint within Priming	Primed		0.51	0.141	8	3.61	0.017
Naive - Primed	Priming within Timepoint		Start	0.123	0.156	11.305	0.79	0.446
Naive - Primed	Priming within Timepoint		High Temperature	-0.257	0.156	11.305	-1.653	0.126
Naive - Primed	Priming within Timepoint		Recovery	0.076	0.156	11.305	0.487	0.636
